# Supplementary material for: Descriptions of immature stages of four species of the genera Graptus, Peritelus, Philopedon, and Tanymecus and larval instar determination in Tanymecus (Coleoptera, Curculionidae, Entiminae)
Source: Zookeys. 2019 Jan 7;(813):111–50. doi: 10.3897/zookeys.813.30336 (PMC6331514; doi:10.3897/zookeys.813.30336)
Supplement: XML Treatment for Graptus triguttatus triguttatus [file zookeys.813.30336-treatment1.xml]

<!DOCTYPE tp:taxon-treatment
  PUBLIC "-//TaxonX//DTD Taxonomic Treatment Publishing DTD v0 20100105//EN" "tax-treatment-NSO.dtd">
<tp:taxon-treatment xmlns:tp="http://www.plazi.org/taxpub"><tp:treatment-meta><kwd-group><label>Taxon classification</label><kwd><named-content xmlns:xlink="http://www.w3.org/1999/xlink" content-type="kingdom">Animalia</named-content></kwd><kwd><named-content xmlns:xlink="http://www.w3.org/1999/xlink" content-type="order">Coleoptera</named-content></kwd><kwd><named-content xmlns:xlink="http://www.w3.org/1999/xlink" content-type="family">Curculionidae</named-content></kwd></kwd-group><mixed-citation publication-type="journal"><person-group><name><surname>Gosik</surname><given-names>Rafał</given-names></name><name><surname>Sprick</surname><given-names>Peter</given-names></name><name><surname>Morris</surname><given-names>Michael G.</given-names></name></person-group><article-title>Descriptions of immature stages of four species of the genera <italic><tp:taxon-name><tp:taxon-name-part taxon-name-part-type="genus" reg="Graptus">Graptus</tp:taxon-name-part></tp:taxon-name></italic>, <italic><tp:taxon-name><tp:taxon-name-part taxon-name-part-type="genus" reg="Peritelus">Peritelus</tp:taxon-name-part></tp:taxon-name></italic>, <italic><tp:taxon-name><tp:taxon-name-part taxon-name-part-type="genus" reg="Philopedon">Philopedon</tp:taxon-name-part></tp:taxon-name></italic>, and <italic><tp:taxon-name><tp:taxon-name-part taxon-name-part-type="genus" reg="Tanymecus">Tanymecus</tp:taxon-name-part></tp:taxon-name></italic> and larval instar determination in <italic><tp:taxon-name><tp:taxon-name-part taxon-name-part-type="genus" reg="Tanymecus">Tanymecus</tp:taxon-name-part></tp:taxon-name></italic> (<tp:taxon-name><tp:taxon-name-part taxon-name-part-type="order">Coleoptera</tp:taxon-name-part></tp:taxon-name>, <tp:taxon-name><tp:taxon-name-part taxon-name-part-type="family">Curculionidae</tp:taxon-name-part></tp:taxon-name>, <tp:taxon-name><tp:taxon-name-part taxon-name-part-type="subfamily">Entiminae</tp:taxon-name-part></tp:taxon-name>)</article-title><source>Zookeys</source><day>7</day><month>1</month><year>2019</year><volume>2019</volume><issue>813</issue><fpage>111</fpage><lpage>150</lpage><pub-id pub-id-type="doi">10.3897/zookeys.813.30336</pub-id></mixed-citation></tp:treatment-meta><tp:nomenclature><tp:taxon-name>
            <tp:taxon-name-part taxon-name-part-type="genus" reg="Graptus">Graptus</tp:taxon-name-part>
            <tp:taxon-name-part taxon-name-part-type="species" reg="triguttatus">triguttatus</tp:taxon-name-part>
            <tp:taxon-name-part taxon-name-part-type="subspecies" reg="triguttatus">triguttatus</tp:taxon-name-part>
          </tp:taxon-name></tp:nomenclature><tp:treatment-sec sec-type="material" id="SECID0EQMAE"><title>Specimens examined.</title><p><bold>5 premature larvae</bold>: Germany, Niedersachsen, Braunschweig, apple orchard and meadow in the area of Julius-Kühn-Institut (JKI), all under <italic><tp:taxon-name><tp:taxon-name-part taxon-name-part-type="genus" reg="Plantago">Plantago</tp:taxon-name-part><tp:taxon-name-part taxon-name-part-type="species" reg="lanceolata">lanceolata</tp:taxon-name-part></tp:taxon-name></italic> L.; 10.01.2013: 3 ex., 18.04.2013: 1 ex., 24.05.2013: 1 ex.</p><p><bold>22 mature and penultimate instar larvae</bold>: same site <abbrev xmlns:xlink="http://www.w3.org/1999/xlink" xlink:title="alar (larva)" id="ABBRID0EHNAE" xlink:type="simple">as</abbrev> previously noted, 10.1.2013: 5 ex., 18.04.2013: 7 ex., 03.05.2013: 7 ex., 24.05.2013: 1 ex., 10.06.2013: 2 ex.</p><p><bold>3 pupae</bold>: Germany, Niedersachsen, Braunschweig, JKI, apple orchard, meadow; 2 mature larvae, collected on 24.05. and 10.06.2013, both had developed into the pupal stage in breeding boxes in the laboratory in Hannover on 20.06.2013. Another mature larva from the same site, collected on 03.05.2013, developed into the pupal stage before 27.05.2013.</p></tp:treatment-sec><tp:treatment-sec sec-type="description" id="SECID0EPNAE"><title>Description of the mature larva.</title><p>Body length: 6.8–8.5 mm, body width: 3.0–3.4 mm, head width: 1.53–1.55 mm, head height: 1.35–1.37 mm.</p><p>Body (Figs <xref ref-type="fig" rid="F1">1–3</xref>). Moderately slender, curved, rounded in cross section. Prothorax slightly narrower than mesothorax; metathorax <abbrev xmlns:xlink="http://www.w3.org/1999/xlink" xlink:title="alar (larva)" id="ABBRID0E1NAE" xlink:type="simple">as</abbrev> wide <abbrev xmlns:xlink="http://www.w3.org/1999/xlink" xlink:title="alar (larva)" id="ABBRID0E5NAE" xlink:type="simple">as</abbrev> mesothorax. Abdominal segments 1–6 of almost equal length; 7–9 decreasing gradually to the terminal body part; 10 reduced to 4 anal lobes with the largest in dorsal and the smallest in ventral position, lateral lobes of equal size (Fig. <xref ref-type="fig" rid="F1">3</xref>). Spiracles (of thoracic and abdominal segments <!--PageBreak--><!--PageBreak-->1–8) annular with 2 vestigial airtubes. Chaetotaxy well developed, setae capilliform, variable in length, dark yellow to brown. Each side of prothorax (Fig. <xref ref-type="fig" rid="F2">13</xref>) with 8 <italic><abbrev xmlns:xlink="http://www.w3.org/1999/xlink" xlink:title="pronotal" id="ABBRID0EOOAE" xlink:type="simple">prns</abbrev></italic> of unequal length: 5 of them placed on the weakly visible premental sclerite, next 3 short setae close to spiracle; 2 <italic><abbrev xmlns:xlink="http://www.w3.org/1999/xlink" xlink:title="pleural" id="ABBRID0ETOAE" xlink:type="simple">ps</abbrev></italic> and 1 <italic><abbrev xmlns:xlink="http://www.w3.org/1999/xlink" xlink:title="eusternal" id="ABBRID0EYOAE" xlink:type="simple">eus</abbrev>.</italic> Meso- and metathorax (Fig. <xref ref-type="fig" rid="F2">13</xref>) on each side with 1 short <italic><abbrev xmlns:xlink="http://www.w3.org/1999/xlink" xlink:title="prodorsal" id="ABBRID0ECPAE" xlink:type="simple">prs</abbrev></italic>, 4 <italic><abbrev xmlns:xlink="http://www.w3.org/1999/xlink" xlink:title="postdorsal" id="ABBRID0EHPAE" xlink:type="simple">pds</abbrev></italic>, variable in length: first, third and fourth long, second very short, 1 <!--PageBreak-->short <italic><abbrev xmlns:xlink="http://www.w3.org/1999/xlink" xlink:title="alar (larva)" id="ABBRID0EOPAE" xlink:type="simple">as</abbrev></italic>, 3 short <italic><abbrev xmlns:xlink="http://www.w3.org/1999/xlink" xlink:title="spiracular" id="ABBRID0ETPAE" xlink:type="simple">ss</abbrev></italic>, 1 moderately long <italic><abbrev xmlns:xlink="http://www.w3.org/1999/xlink" xlink:title="epipleural" id="ABBRID0EYPAE" xlink:type="simple">eps</abbrev></italic>, 1 moderately long <italic><abbrev xmlns:xlink="http://www.w3.org/1999/xlink" xlink:title="pleural" id="ABBRID0E4PAE" xlink:type="simple">ps</abbrev></italic> and 1 <italic><abbrev xmlns:xlink="http://www.w3.org/1999/xlink" xlink:title="eusternal" id="ABBRID0ECQAE" xlink:type="simple">eus</abbrev>.</italic> Each pedal area of thoracic segments with 6 <italic><abbrev xmlns:xlink="http://www.w3.org/1999/xlink" xlink:title="pedal" id="ABBRID0EIQAE" xlink:type="simple">pda</abbrev></italic>, variable in length. Abd. 1–7 (Figs <xref ref-type="fig" rid="F2">14–17</xref>) on each side with 1 short <italic><abbrev xmlns:xlink="http://www.w3.org/1999/xlink" xlink:title="prodorsal" id="ABBRID0ERQAE" xlink:type="simple">prs</abbrev></italic>, 5 <italic><abbrev xmlns:xlink="http://www.w3.org/1999/xlink" xlink:title="postdorsal" id="ABBRID0EWQAE" xlink:type="simple">pds</abbrev></italic> variable in length(first, third and fifth long, second and fourth short) and arranged along the posterior margin of each segment, 1 minute and 1 short <italic><abbrev xmlns:xlink="http://www.w3.org/1999/xlink" xlink:title="spiracular" id="ABBRID0E2QAE" xlink:type="simple">ss</abbrev></italic>, 2 <italic><abbrev xmlns:xlink="http://www.w3.org/1999/xlink" xlink:title="epipleural" id="ABBRID0EARAE" xlink:type="simple">eps</abbrev></italic> and 2 <italic><abbrev xmlns:xlink="http://www.w3.org/1999/xlink" xlink:title="pleural" id="ABBRID0EFRAE" xlink:type="simple">ps</abbrev></italic> of various length, 1 <italic><abbrev xmlns:xlink="http://www.w3.org/1999/xlink" xlink:title="laterosternal" id="ABBRID0EKRAE" xlink:type="simple">lsts</abbrev></italic> and 2 short <italic><abbrev xmlns:xlink="http://www.w3.org/1999/xlink" xlink:title="eusternal" id="ABBRID0EPRAE" xlink:type="simple">eus</abbrev>.</italic> Abd. 8 (Figs <xref ref-type="fig" rid="F2">15–17</xref>) on each side with 1 short <italic><abbrev xmlns:xlink="http://www.w3.org/1999/xlink" xlink:title="prodorsal" id="ABBRID0EZRAE" xlink:type="simple">prs</abbrev></italic>, 4 <italic><abbrev xmlns:xlink="http://www.w3.org/1999/xlink" xlink:title="postdorsal" id="ABBRID0E5RAE" xlink:type="simple">pds</abbrev></italic> variable in length (first and third moderately long, second and fourth long) and arranged along the posterior margin of the segment, 1 minute <italic><abbrev xmlns:xlink="http://www.w3.org/1999/xlink" xlink:title="spiracular" id="ABBRID0EDSAE" xlink:type="simple">ss</abbrev></italic>, 2 <italic><abbrev xmlns:xlink="http://www.w3.org/1999/xlink" xlink:title="epipleural" id="ABBRID0EISAE" xlink:type="simple">eps</abbrev></italic> and 2 <italic><abbrev xmlns:xlink="http://www.w3.org/1999/xlink" xlink:title="pleural" id="ABBRID0ENSAE" xlink:type="simple">ps</abbrev></italic> of various length, 1 <italic><abbrev xmlns:xlink="http://www.w3.org/1999/xlink" xlink:title="laterosternal" id="ABBRID0ESSAE" xlink:type="simple">lsts</abbrev></italic> and 2 short <italic><abbrev xmlns:xlink="http://www.w3.org/1999/xlink" xlink:title="eusternal" id="ABBRID0EXSAE" xlink:type="simple">eus</abbrev>.</italic> Abd. 9 (Figs <xref ref-type="fig" rid="F2">15–17</xref>) on each side with 3 <italic><abbrev xmlns:xlink="http://www.w3.org/1999/xlink" xlink:title="discal (pupa)" id="ABBRID0EBTAE" xlink:type="simple">ds</abbrev></italic> (dorsal setae), first moderately long, second and third long, all located close to the posterior margin of the segment, 1 long and 1 minute <italic><abbrev xmlns:xlink="http://www.w3.org/1999/xlink" xlink:title="pleural" id="ABBRID0EGTAE" xlink:type="simple">ps</abbrev></italic> and 2 short <italic><abbrev xmlns:xlink="http://www.w3.org/1999/xlink" xlink:title="sternal" id="ABBRID0ELTAE" xlink:type="simple">sts</abbrev>.</italic> Each lateral anal lobe (Abd. 10) with a pair of minute setae.</p><fig id="F1" position="float" orientation="portrait"><label>Figures 1–12.</label><caption><p><italic><tp:taxon-name><tp:taxon-name-part taxon-name-part-type="genus" reg="Graptus">Graptus</tp:taxon-name-part><tp:taxon-name-part taxon-name-part-type="species" reg="triguttatus">triguttatus</tp:taxon-name-part></tp:taxon-name></italic> mature larva. <bold>1</bold> Habitus <bold>2</bold> Last abdominal segments lateral view <bold>3</bold> Last abdominal segments ventral view <italic><tp:taxon-name><tp:taxon-name-part taxon-name-part-type="genus" reg="Peritelus">Peritelus</tp:taxon-name-part><tp:taxon-name-part taxon-name-part-type="species" reg="sphaeroides">sphaeroides</tp:taxon-name-part></tp:taxon-name></italic> mature larva. <bold>4</bold> Habitus <bold>5</bold> Last abdominal segments lateral view <bold>6</bold> Last abdominal segments ventral view <italic><tp:taxon-name><tp:taxon-name-part taxon-name-part-type="genus" reg="Philopedon">Philopedon</tp:taxon-name-part><tp:taxon-name-part taxon-name-part-type="species" reg="plagiatum">plagiatum</tp:taxon-name-part></tp:taxon-name></italic> mature larva <bold>7</bold> Habitus <bold>8</bold> Last abdominal segments lateral view <bold>9</bold> Last abdominal segments ventral view <italic><tp:taxon-name><tp:taxon-name-part taxon-name-part-type="genus" reg="Tanymecus">Tanymecus</tp:taxon-name-part><tp:taxon-name-part taxon-name-part-type="species" reg="palliatus">palliatus</tp:taxon-name-part></tp:taxon-name></italic> mature larva <bold>10</bold> Habitus <bold>11</bold> Last abdominal segments lateral view <bold>12</bold> Last abdominal segments ventral view.</p></caption><graphic xmlns:xlink="http://www.w3.org/1999/xlink" xlink:href="zookeys-813-111-g001.jpg" id="oo_255300.jpg" position="float" orientation="portrait" xlink:type="simple"/></fig><fig id="F2" position="float" orientation="portrait"><label>Figures 13–17.</label><caption><p><italic><tp:taxon-name><tp:taxon-name-part taxon-name-part-type="genus" reg="Graptus">Graptus</tp:taxon-name-part><tp:taxon-name-part taxon-name-part-type="species" reg="triguttatus">triguttatus</tp:taxon-name-part><tp:taxon-name-part taxon-name-part-type="subspecies" reg="triguttatus">triguttatus</tp:taxon-name-part></tp:taxon-name></italic> mature larva, habitus and chaetotaxy. <bold>13</bold> Thoracic segments, lateral view <bold>14</bold> First abdominal segment lateral view <bold>15</bold> Abdominal segments 7–10 lateral view <bold>16</bold> Abdominal segments 7–10 ventral view <bold>17</bold> Abdominal segments 7–10 dorsal view. Abbreviations: Th. 1–3 – thoracic segments 1–3, Abd. 1–10 – abdominal segments 1–10, setae: <italic><abbrev xmlns:xlink="http://www.w3.org/1999/xlink" xlink:title="alar (larva)" id="ABBRID0E3WAE" xlink:type="simple">as</abbrev></italic> – alar, <italic><abbrev xmlns:xlink="http://www.w3.org/1999/xlink" xlink:title="pleural" id="ABBRID0EBXAE" xlink:type="simple">ps</abbrev></italic> – pleural, <italic><abbrev xmlns:xlink="http://www.w3.org/1999/xlink" xlink:title="epipleural" id="ABBRID0EGXAE" xlink:type="simple">eps</abbrev></italic> – epipleural, <italic><abbrev xmlns:xlink="http://www.w3.org/1999/xlink" xlink:title="discal (pupa)" id="ABBRID0ELXAE" xlink:type="simple">ds</abbrev></italic> – dorsal, <italic><abbrev xmlns:xlink="http://www.w3.org/1999/xlink" xlink:title="laterosternal" id="ABBRID0EQXAE" xlink:type="simple">lsts</abbrev></italic> – laterosternal, <italic><abbrev xmlns:xlink="http://www.w3.org/1999/xlink" xlink:title="eusternal" id="ABBRID0EVXAE" xlink:type="simple">eus</abbrev></italic> – eusternal, <italic><abbrev xmlns:xlink="http://www.w3.org/1999/xlink" xlink:title="pedal" id="ABBRID0E1XAE" xlink:type="simple">pda</abbrev></italic> – pedal, <italic><abbrev xmlns:xlink="http://www.w3.org/1999/xlink" xlink:title="postdorsal" id="ABBRID0E6XAE" xlink:type="simple">pds</abbrev></italic> – postdorsal, <italic><abbrev xmlns:xlink="http://www.w3.org/1999/xlink" xlink:title="pronotal" id="ABBRID0EEYAE" xlink:type="simple">prns</abbrev></italic> – pronotal, <italic><abbrev xmlns:xlink="http://www.w3.org/1999/xlink" xlink:title="prodorsal" id="ABBRID0EJYAE" xlink:type="simple">prs</abbrev></italic> – prodorsal, <italic><abbrev xmlns:xlink="http://www.w3.org/1999/xlink" xlink:title="spiracular" id="ABBRID0EOYAE" xlink:type="simple">ss</abbrev></italic> – spiracular, <italic><abbrev xmlns:xlink="http://www.w3.org/1999/xlink" xlink:title="sternal" id="ABBRID0ETYAE" xlink:type="simple">sts</abbrev></italic> – sternal, <italic><abbrev xmlns:xlink="http://www.w3.org/1999/xlink" xlink:title="terminal" id="ABBRID0EYYAE" xlink:type="simple">ts</abbrev></italic> – terminal.</p></caption><graphic xmlns:xlink="http://www.w3.org/1999/xlink" xlink:href="zookeys-813-111-g002.jpg" id="oo_255301.jpg" position="float" orientation="portrait" xlink:type="simple"/></fig><!--PageBreak--><p>Head (Fig. <xref ref-type="fig" rid="F3">18</xref>). Light to dark yellow, oval, frontal suture distinct, Y-shaped, endocarina present, reaching to middle of frons. Setae on head capilliform; <italic><abbrev xmlns:xlink="http://www.w3.org/1999/xlink" xlink:title="dorsal epicranial" id="ABBRID0EGZAE" xlink:type="simple">des</abbrev><sub>1, 2, 3, 5</sub></italic> equal in length; <italic><abbrev xmlns:xlink="http://www.w3.org/1999/xlink" xlink:title="dorsal epicranial" id="ABBRID0EMZAE" xlink:type="simple">des</abbrev><sub>1</sub></italic> and <italic><abbrev xmlns:xlink="http://www.w3.org/1999/xlink" xlink:title="dorsal epicranial" id="ABBRID0ESZAE" xlink:type="simple">des</abbrev><sub>2</sub></italic> located in the central part of epicranium, <italic><abbrev xmlns:xlink="http://www.w3.org/1999/xlink" xlink:title="dorsal epicranial" id="ABBRID0EYZAE" xlink:type="simple">des</abbrev><sub>3</sub></italic> placed on frontal suture, <italic><abbrev xmlns:xlink="http://www.w3.org/1999/xlink" xlink:title="dorsal epicranial" id="ABBRID0E5ZAE" xlink:type="simple">des</abbrev><sub>5</sub></italic> located anterolaterally; <italic><abbrev xmlns:xlink="http://www.w3.org/1999/xlink" xlink:title="frontal" id="ABBRID0EE1AE" xlink:type="simple">fs</abbrev><sub>4, 5</sub></italic> equal in length, <italic><abbrev xmlns:xlink="http://www.w3.org/1999/xlink" xlink:title="frontal" id="ABBRID0EK1AE" xlink:type="simple">fs</abbrev><sub>4</sub></italic> located anteromedially, <italic><abbrev xmlns:xlink="http://www.w3.org/1999/xlink" xlink:title="frontal" id="ABBRID0EQ1AE" xlink:type="simple">fs</abbrev><sub>5</sub></italic> anterolaterally, close to epistome; <italic><abbrev xmlns:xlink="http://www.w3.org/1999/xlink" xlink:title="lateral epicranial" id="ABBRID0EW1AE" xlink:type="simple">les</abbrev><sub>1</sub></italic> and <italic><abbrev xmlns:xlink="http://www.w3.org/1999/xlink" xlink:title="lateral epicranial" id="ABBRID0E31AE" xlink:type="simple">les</abbrev><sub>2</sub></italic> equal in length, less than half the length of <italic><abbrev xmlns:xlink="http://www.w3.org/1999/xlink" xlink:title="dorsal epicranial" id="ABBRID0EC2AE" xlink:type="simple">des</abbrev><sub>1</sub></italic>; <italic><abbrev xmlns:xlink="http://www.w3.org/1999/xlink" xlink:title="ventral (larva)" id="ABBRID0EI2AE" xlink:type="simple">ves</abbrev></italic> short, poorly developed. Postepicranial area with 3 very short <italic><abbrev xmlns:xlink="http://www.w3.org/1999/xlink" xlink:title="postepicranial" id="ABBRID0EN2AE" xlink:type="simple">pes</abbrev></italic> (Fig. <xref ref-type="fig" rid="F3">18</xref>). Two weakly visible stemmata close to <italic><abbrev xmlns:xlink="http://www.w3.org/1999/xlink" xlink:title="dorsal epicranial" id="ABBRID0EW2AE" xlink:type="simple">des</abbrev><sub>5</sub></italic>. Antennae (Fig. <xref ref-type="fig" rid="F4">19</xref>) located <abbrev xmlns:xlink="http://www.w3.org/1999/xlink" xlink:title="antenna" id="ABBRID0E62AE" xlink:type="simple">at</abbrev> the end of frontal suture; antennal segment membranous, bearing sensorium (<abbrev xmlns:xlink="http://www.w3.org/1999/xlink" xlink:title="sensorium" id="ABBRID0ED3AE" xlink:type="simple">Se</abbrev>) conical, almost <abbrev xmlns:xlink="http://www.w3.org/1999/xlink" xlink:title="alar (larva)" id="ABBRID0EH3AE" xlink:type="simple">as</abbrev> wide <abbrev xmlns:xlink="http://www.w3.org/1999/xlink" xlink:title="alar (larva)" id="ABBRID0EL3AE" xlink:type="simple">as</abbrev> long, located medially, and 6 sensilla of different types: 1 <abbrev xmlns:xlink="http://www.w3.org/1999/xlink" xlink:title="sensillum ampullaceum" id="ABBRID0EP3AE" xlink:type="simple">sa</abbrev> and 5 <abbrev xmlns:xlink="http://www.w3.org/1999/xlink" xlink:title="sensillum basiconicum" id="ABBRID0ET3AE" xlink:type="simple">sb</abbrev>. Labrum (Fig. <xref ref-type="fig" rid="F5">20</xref>) almost semicircular, anterior margin rounded; 3 pairs of <italic><abbrev xmlns:xlink="http://www.w3.org/1999/xlink" xlink:title="labral" id="ABBRID0E33AE" xlink:type="simple">lrs</abbrev></italic>, different in length, <italic><abbrev xmlns:xlink="http://www.w3.org/1999/xlink" xlink:title="labral" id="ABBRID0EB4AE" xlink:type="simple">lrs</abbrev><sub>1</sub></italic> and <italic><abbrev xmlns:xlink="http://www.w3.org/1999/xlink" xlink:title="labral" id="ABBRID0EH4AE" xlink:type="simple">lrs</abbrev><sub>2</sub></italic> very long, <italic><abbrev xmlns:xlink="http://www.w3.org/1999/xlink" xlink:title="labral" id="ABBRID0EN4AE" xlink:type="simple">lrs</abbrev><sub>3</sub></italic> moderately long; <italic><abbrev xmlns:xlink="http://www.w3.org/1999/xlink" xlink:title="labral" id="ABBRID0ET4AE" xlink:type="simple">lrs</abbrev><sub>1</sub></italic> placed medially, <italic><abbrev xmlns:xlink="http://www.w3.org/1999/xlink" xlink:title="labral" id="ABBRID0EZ4AE" xlink:type="simple">lrs</abbrev><sub>2</sub></italic> anteromedially, <italic><abbrev xmlns:xlink="http://www.w3.org/1999/xlink" xlink:title="labral" id="ABBRID0E64AE" xlink:type="simple">lrs</abbrev><sub>3</sub></italic> anterolaterally. Clypeus (Fig. <xref ref-type="fig" rid="F5">20</xref>) trapezoid, its anterior margin slightly concave, covered with asperities; 2 pairs of <italic><abbrev xmlns:xlink="http://www.w3.org/1999/xlink" xlink:title="clypeal" id="ABBRID0EJ5AE" xlink:type="simple">cls</abbrev></italic> short, located posteromedially; <abbrev xmlns:xlink="http://www.w3.org/1999/xlink" xlink:title="clypeal sensorium" id="ABBRID0EN5AE" xlink:type="simple">clss</abbrev> clearly visible, placed medially between <italic><abbrev xmlns:xlink="http://www.w3.org/1999/xlink" xlink:title="clypeal" id="ABBRID0ES5AE" xlink:type="simple">cls</abbrev>.</italic> Epipharynx (Fig. <xref ref-type="fig" rid="F5">20</xref>) with 3 pairs of finger-shaped <italic><abbrev xmlns:xlink="http://www.w3.org/1999/xlink" xlink:title="anterolateral" id="ABBRID0E35AE" xlink:type="simple">als</abbrev></italic> of almost equal length; 3 pairs of <italic><abbrev xmlns:xlink="http://www.w3.org/1999/xlink" xlink:title="anteromedial" id="ABBRID0EB6AE" xlink:type="simple">ams</abbrev></italic>: <italic><abbrev xmlns:xlink="http://www.w3.org/1999/xlink" xlink:title="anteromedial" id="ABBRID0EG6AE" xlink:type="simple">ams</abbrev><sub>1</sub></italic> and <italic><abbrev xmlns:xlink="http://www.w3.org/1999/xlink" xlink:title="anteromedial" id="ABBRID0EM6AE" xlink:type="simple">ams</abbrev><sub>3</sub></italic> rod-shaped, very short, <italic><abbrev xmlns:xlink="http://www.w3.org/1999/xlink" xlink:title="anteromedial" id="ABBRID0ES6AE" xlink:type="simple">ams</abbrev><sub>2</sub></italic> finger-like, very long; 2 pairs of rod-shaped <italic><abbrev xmlns:xlink="http://www.w3.org/1999/xlink" xlink:title="median" id="ABBRID0EY6AE" xlink:type="simple">mes</abbrev></italic> of various lengths: first pair placed medially, second pair anteriorly, very close to <italic><abbrev xmlns:xlink="http://www.w3.org/1999/xlink" xlink:title="anteromedial" id="ABBRID0E46AE" xlink:type="simple">ams</abbrev>.</italic> Surface of epipharynx smooth. Labral rods elongate, converging posteriorly. Mandibles (Fig. <xref ref-type="fig" rid="F6">21</xref>) curved, narrow, with slightly divided apex (teeth of various lengths). There is an elongate protuberance on the cutting edge between the apex and the middle of the mandible; both <italic><abbrev xmlns:xlink="http://www.w3.org/1999/xlink" xlink:title="mandibular" id="ABBRID0EIAAG" xlink:type="simple">mds</abbrev></italic> capilliform, different in length, placed transversely. Maxilla (Figs <xref ref-type="fig" rid="F7">22–24</xref>) with 1 <italic><abbrev xmlns:xlink="http://www.w3.org/1999/xlink" xlink:title="stipal" id="ABBRID0ERAAG" xlink:type="simple">stps</abbrev></italic> and 2 <italic><abbrev xmlns:xlink="http://www.w3.org/1999/xlink" xlink:title="palpiferal" id="ABBRID0EWAAG" xlink:type="simple">pfs</abbrev></italic> of equal length; mala with 7 finger- or rod-like <italic><abbrev xmlns:xlink="http://www.w3.org/1999/xlink" xlink:title="dorsal malar" id="ABBRID0E2AAG" xlink:type="simple">dms</abbrev></italic> of almost equal size, 4 <italic><abbrev xmlns:xlink="http://www.w3.org/1999/xlink" xlink:title="ventral malar" id="ABBRID0EABAG" xlink:type="simple">vms</abbrev></italic> , varied in length and all shorter than <italic><abbrev xmlns:xlink="http://www.w3.org/1999/xlink" xlink:title="dorsal malar" id="ABBRID0EFBAG" xlink:type="simple">dms</abbrev></italic>; <italic><abbrev xmlns:xlink="http://www.w3.org/1999/xlink" xlink:title="malar basiventral" id="ABBRID0EKBAG" xlink:type="simple">mbs</abbrev></italic> short. Maxillary palpi with 2 palpomeres, basal with short <italic><abbrev xmlns:xlink="http://www.w3.org/1999/xlink" xlink:title="maxillary palp" id="ABBRID0EPBAG" xlink:type="simple">mps</abbrev></italic>; distal palpomere apically with a group of sensilla, each palpomere with a pore. Basal palpomere distinctly wider than distal, both of almost equal length. Prelabium (Fig. <xref ref-type="fig" rid="F7">24</xref>) cup-like with 1 moderately long <italic><abbrev xmlns:xlink="http://www.w3.org/1999/xlink" xlink:title="prelabial" id="ABBRID0EYBAG" xlink:type="simple">prms</abbrev></italic>, located medially. Ligula with 3 pairs of minute <italic><abbrev xmlns:xlink="http://www.w3.org/1999/xlink" xlink:title="ligular" id="ABBRID0E4BAG" xlink:type="simple">ligs</abbrev></italic>. Premental sclerite clearly visible, trident-shaped, posterior extension with acute apex. Labial palpi 2-segmented; apex of distal palpomere with some sensilla; each palpomere with <!--PageBreak-->a pore. Basal palpomere distinctly wider than distal, both of almost equal length. Postlabium (Fig. <xref ref-type="fig" rid="F7">24</xref>) with 3 capilliform <italic><abbrev xmlns:xlink="http://www.w3.org/1999/xlink" xlink:title="postlabial" id="ABBRID0EICAG" xlink:type="simple">pms</abbrev></italic> (postlabial setae), the first pair located anteromedially, the remaining 2 pairs posterolaterally; <italic><abbrev xmlns:xlink="http://www.w3.org/1999/xlink" xlink:title="postlabial" id="ABBRID0ENCAG" xlink:type="simple">pms</abbrev><sub>1</sub></italic> and <italic><abbrev xmlns:xlink="http://www.w3.org/1999/xlink" xlink:title="postlabial" id="ABBRID0ETCAG" xlink:type="simple">pms</abbrev><sub>3</sub></italic> very short, <italic><abbrev xmlns:xlink="http://www.w3.org/1999/xlink" xlink:title="postlabial" id="ABBRID0EZCAG" xlink:type="simple">pms</abbrev><sub>2</sub></italic> twice <abbrev xmlns:xlink="http://www.w3.org/1999/xlink" xlink:title="alar (larva)" id="ABBRID0E5CAG" xlink:type="simple">as</abbrev> long <abbrev xmlns:xlink="http://www.w3.org/1999/xlink" xlink:title="alar (larva)" id="ABBRID0ECDAG" xlink:type="simple">as</abbrev> others.</p><fig id="F3" position="float" orientation="portrait"><label>Figure 18.</label><caption><p><italic><tp:taxon-name><tp:taxon-name-part taxon-name-part-type="genus" reg="Graptus">Graptus</tp:taxon-name-part><tp:taxon-name-part taxon-name-part-type="species" reg="triguttatus">triguttatus</tp:taxon-name-part><tp:taxon-name-part taxon-name-part-type="subspecies" reg="triguttatus">triguttatus</tp:taxon-name-part></tp:taxon-name></italic> mature larva, head, frontal view. Abbreviations: <abbrev xmlns:xlink="http://www.w3.org/1999/xlink" xlink:title="antenna" id="ABBRID0E2DAG" xlink:type="simple">at</abbrev> – antenna, <abbrev xmlns:xlink="http://www.w3.org/1999/xlink" xlink:title="width" id="ABBRID0E6DAG" xlink:type="simple">HW</abbrev> – head width, <abbrev xmlns:xlink="http://www.w3.org/1999/xlink" xlink:title="height" id="ABBRID0EDEAG" xlink:type="simple">HH</abbrev> – head height, <abbrev xmlns:xlink="http://www.w3.org/1999/xlink" xlink:title="stemmata" id="ABBRID0EHEAG" xlink:type="simple">st</abbrev> – stemmata, setae: <italic><abbrev xmlns:xlink="http://www.w3.org/1999/xlink" xlink:title="dorsal epicranial" id="ABBRID0EMEAG" xlink:type="simple">des</abbrev></italic> – dorsal epicranial, <italic><abbrev xmlns:xlink="http://www.w3.org/1999/xlink" xlink:title="frontal" id="ABBRID0EREAG" xlink:type="simple">fs</abbrev></italic> – frontal, <italic><abbrev xmlns:xlink="http://www.w3.org/1999/xlink" xlink:title="lateral epicranial" id="ABBRID0EWEAG" xlink:type="simple">les</abbrev></italic> – lateral epicranial, <italic><abbrev xmlns:xlink="http://www.w3.org/1999/xlink" xlink:title="postepicranial" id="ABBRID0E2EAG" xlink:type="simple">pes</abbrev></italic> – postepicranial, <italic><abbrev xmlns:xlink="http://www.w3.org/1999/xlink" xlink:title="ventral (larva)" id="ABBRID0EAFAG" xlink:type="simple">ves</abbrev></italic> – ventral.</p></caption><graphic xmlns:xlink="http://www.w3.org/1999/xlink" xlink:href="zookeys-813-111-g003.jpg" id="oo_255302.jpg" position="float" orientation="portrait" xlink:type="simple"/></fig><fig id="F4" position="float" orientation="portrait"><label>Figure 19.</label><caption><p><italic><tp:taxon-name><tp:taxon-name-part taxon-name-part-type="genus" reg="Graptus">Graptus</tp:taxon-name-part><tp:taxon-name-part taxon-name-part-type="species" reg="triguttatus">triguttatus</tp:taxon-name-part><tp:taxon-name-part taxon-name-part-type="subspecies" reg="triguttatus">triguttatus</tp:taxon-name-part></tp:taxon-name></italic> mature larva, right antenna. Abbreviations: <abbrev xmlns:xlink="http://www.w3.org/1999/xlink" xlink:title="sensorium" id="ABBRID0E2FAG" xlink:type="simple">Se</abbrev> – sensorium, <abbrev xmlns:xlink="http://www.w3.org/1999/xlink" xlink:title="sensillum ampullaceum" id="ABBRID0E6FAG" xlink:type="simple">sa</abbrev> – sensillum ampullaceum, <abbrev xmlns:xlink="http://www.w3.org/1999/xlink" xlink:title="sensillum basiconicum" id="ABBRID0EDGAG" xlink:type="simple">sb</abbrev> – sensillum basiconicum.</p></caption><graphic xmlns:xlink="http://www.w3.org/1999/xlink" xlink:href="zookeys-813-111-g004.jpg" id="oo_255303.jpg" position="float" orientation="portrait" xlink:type="simple"/></fig><fig id="F5" position="float" orientation="portrait"><label>Figure 20.</label><caption><p><italic><tp:taxon-name><tp:taxon-name-part taxon-name-part-type="genus" reg="Graptus">Graptus</tp:taxon-name-part><tp:taxon-name-part taxon-name-part-type="species" reg="triguttatus">triguttatus</tp:taxon-name-part><tp:taxon-name-part taxon-name-part-type="subspecies" reg="triguttatus">triguttatus</tp:taxon-name-part></tp:taxon-name></italic> mature larva, clypeus, labrum and epipharynx. Abbreviations: <abbrev xmlns:xlink="http://www.w3.org/1999/xlink" xlink:title="clypeal sensorium" id="ABBRID0E5GAG" xlink:type="simple">clss</abbrev> – clypeal sensorium, <abbrev xmlns:xlink="http://www.w3.org/1999/xlink" xlink:title="labral rods" id="ABBRID0ECHAG" xlink:type="simple">lr</abbrev> – labral rods, setae: <italic><abbrev xmlns:xlink="http://www.w3.org/1999/xlink" xlink:title="anterolateral" id="ABBRID0EHHAG" xlink:type="simple">als</abbrev></italic> – anterolateral, <italic><abbrev xmlns:xlink="http://www.w3.org/1999/xlink" xlink:title="anteromedial" id="ABBRID0EMHAG" xlink:type="simple">ams</abbrev></italic> – anteromedial, <italic><abbrev xmlns:xlink="http://www.w3.org/1999/xlink" xlink:title="clypeal" id="ABBRID0ERHAG" xlink:type="simple">cls</abbrev></italic> – clypeal, <italic><abbrev xmlns:xlink="http://www.w3.org/1999/xlink" xlink:title="labral" id="ABBRID0EWHAG" xlink:type="simple">lrs</abbrev></italic> – labral, <italic><abbrev xmlns:xlink="http://www.w3.org/1999/xlink" xlink:title="median" id="ABBRID0E2HAG" xlink:type="simple">mes</abbrev></italic> – median.</p></caption><graphic xmlns:xlink="http://www.w3.org/1999/xlink" xlink:href="zookeys-813-111-g005.jpg" id="oo_255305.jpg" position="float" orientation="portrait" xlink:type="simple"/></fig><fig id="F6" position="float" orientation="portrait"><label>Figure 21.</label><caption><p><italic><tp:taxon-name><tp:taxon-name-part taxon-name-part-type="genus" reg="Graptus">Graptus</tp:taxon-name-part><tp:taxon-name-part taxon-name-part-type="species" reg="triguttatus">triguttatus</tp:taxon-name-part><tp:taxon-name-part taxon-name-part-type="subspecies" reg="triguttatus">triguttatus</tp:taxon-name-part></tp:taxon-name></italic> mature larva, right mandible. Abbreviations: <italic><abbrev xmlns:xlink="http://www.w3.org/1999/xlink" xlink:title="mandibular" id="ABBRID0EXIAG" xlink:type="simple">mds</abbrev></italic> – mandibular seta.</p></caption><graphic xmlns:xlink="http://www.w3.org/1999/xlink" xlink:href="zookeys-813-111-g006.jpg" id="oo_255306.jpg" position="float" orientation="portrait" xlink:type="simple"/></fig><fig id="F7" position="float" orientation="portrait"><label>Figures 22–24.</label><caption><p><italic><tp:taxon-name><tp:taxon-name-part taxon-name-part-type="genus" reg="Graptus">Graptus</tp:taxon-name-part><tp:taxon-name-part taxon-name-part-type="species" reg="triguttatus">triguttatus</tp:taxon-name-part><tp:taxon-name-part taxon-name-part-type="subspecies" reg="triguttatus">triguttatus</tp:taxon-name-part></tp:taxon-name></italic> mature larva, body parts. <bold>22</bold> Right maxilla apical part ventral aspect <bold>23</bold> Right maxilla apical part dorsal aspect <bold>24</bold> Maxillolabial complex ventral aspect. Abbreviations: <italic><abbrev xmlns:xlink="http://www.w3.org/1999/xlink" xlink:title="dorsal malar" id="ABBRID0EZJAG" xlink:type="simple">dms</abbrev></italic> – dorsal malar, <italic><abbrev xmlns:xlink="http://www.w3.org/1999/xlink" xlink:title="ligular" id="ABBRID0E5JAG" xlink:type="simple">ligs</abbrev></italic> – ligular, <italic><abbrev xmlns:xlink="http://www.w3.org/1999/xlink" xlink:title="malar basiventral" id="ABBRID0EDKAG" xlink:type="simple">mbs</abbrev></italic> – malar basiventral, <italic><abbrev xmlns:xlink="http://www.w3.org/1999/xlink" xlink:title="maxillary palp" id="ABBRID0EIKAG" xlink:type="simple">mps</abbrev></italic> – maxillary palp, <italic><abbrev xmlns:xlink="http://www.w3.org/1999/xlink" xlink:title="palpiferal" id="ABBRID0ENKAG" xlink:type="simple">pfs</abbrev></italic> – palpiferal, <italic><abbrev xmlns:xlink="http://www.w3.org/1999/xlink" xlink:title="prelabial" id="ABBRID0ESKAG" xlink:type="simple">prms</abbrev></italic> – prelabial, <italic><abbrev xmlns:xlink="http://www.w3.org/1999/xlink" xlink:title="postlabial" id="ABBRID0EXKAG" xlink:type="simple">pms</abbrev></italic> – postlabial, <italic><abbrev xmlns:xlink="http://www.w3.org/1999/xlink" xlink:title="stipal" id="ABBRID0E3KAG" xlink:type="simple">stps</abbrev></italic> – stipal, <italic><abbrev xmlns:xlink="http://www.w3.org/1999/xlink" xlink:title="ventral malar" id="ABBRID0EBLAG" xlink:type="simple">vms</abbrev></italic> – ventral malar.</p></caption><graphic xmlns:xlink="http://www.w3.org/1999/xlink" xlink:href="zookeys-813-111-g007.jpg" id="oo_255307.jpg" position="float" orientation="portrait" xlink:type="simple"/></fig><!--PageBreak--></tp:treatment-sec><tp:treatment-sec sec-type="description" id="SECID0EILAG"><title>Description of the pupa.</title><p>Body length (♂, ♀): 7.5–9.0 mm; body width (<abbrev xmlns:xlink="http://www.w3.org/1999/xlink" xlink:title="antenna" id="ABBRID0EOLAG" xlink:type="simple">at</abbrev> level of mesocoxae): 3.8–4.5 mm; width of thorax: 2.0–2.3 mm.</p><p>Body moderately slender, straight, yellowish. Cuticle smooth (Figs <xref ref-type="fig" rid="F8">25–27</xref>). Rostrum short, 1.2 times <abbrev xmlns:xlink="http://www.w3.org/1999/xlink" xlink:title="alar (larva)" id="ABBRID0EYLAG" xlink:type="simple">as</abbrev> long <abbrev xmlns:xlink="http://www.w3.org/1999/xlink" xlink:title="alar (larva)" id="ABBRID0E3LAG" xlink:type="simple">as</abbrev> wide, extended beyond procoxae. Antennae moderately long and slender. Pronotum almost 1.8 times <abbrev xmlns:xlink="http://www.w3.org/1999/xlink" xlink:title="alar (larva)" id="ABBRID0EAMAG" xlink:type="simple">as</abbrev> wide <abbrev xmlns:xlink="http://www.w3.org/1999/xlink" xlink:title="alar (larva)" id="ABBRID0EEMAG" xlink:type="simple">as</abbrev> long. Abdominal segments 1–4 of almost equal length, segments 5–7 decreasing gradually, 8 semicircular, 9 distinctly smaller than previous segments. Urogomphi absent (Figs <xref ref-type="fig" rid="F8">25–27</xref>).</p><fig id="F8" position="float" orientation="portrait"><label>Figures 25–27.</label><caption><p><italic><tp:taxon-name><tp:taxon-name-part taxon-name-part-type="genus" reg="Graptus">Graptus</tp:taxon-name-part><tp:taxon-name-part taxon-name-part-type="species" reg="triguttatus">triguttatus</tp:taxon-name-part><tp:taxon-name-part taxon-name-part-type="subspecies" reg="triguttatus">triguttatus</tp:taxon-name-part></tp:taxon-name></italic> pupa. <bold>25</bold> Ventral <bold>26</bold> Dorsal <bold>27</bold> Lateral view. Abbreviations: Th. 1–3 – pro–, meso– and metathorax, Abd. 1–9 – abdominal segments 1–9, <abbrev xmlns:xlink="http://www.w3.org/1999/xlink" xlink:title="urogomphus" id="ABBRID0EHNAG" xlink:type="simple">ur</abbrev> – urogomphus, setae: <italic><abbrev xmlns:xlink="http://www.w3.org/1999/xlink" xlink:title="alar (larva)" id="ABBRID0EMNAG" xlink:type="simple">as</abbrev></italic> – apical, <italic>d</italic> – dorsal, <italic><abbrev xmlns:xlink="http://www.w3.org/1999/xlink" xlink:title="discal (pupa)" id="ABBRID0ETNAG" xlink:type="simple">ds</abbrev></italic> – discal, <italic><abbrev xmlns:xlink="http://www.w3.org/1999/xlink" xlink:title="epistomal" id="ABBRID0EYNAG" xlink:type="simple">es</abbrev></italic> – epistomal, <italic><abbrev xmlns:xlink="http://www.w3.org/1999/xlink" xlink:title="femoral" id="ABBRID0E4NAG" xlink:type="simple">fes</abbrev></italic> – femoral, <italic>l, <abbrev xmlns:xlink="http://www.w3.org/1999/xlink" xlink:title="lateral" id="ABBRID0EDOAG" xlink:type="simple">ls</abbrev></italic> – lateral, <italic><abbrev xmlns:xlink="http://www.w3.org/1999/xlink" xlink:title="orbital" id="ABBRID0EIOAG" xlink:type="simple">os</abbrev></italic> – orbital, <italic><abbrev xmlns:xlink="http://www.w3.org/1999/xlink" xlink:title="postantennal" id="ABBRID0ENOAG" xlink:type="simple">pas</abbrev></italic> – postantennal, <italic><abbrev xmlns:xlink="http://www.w3.org/1999/xlink" xlink:title="posterolateral" id="ABBRID0ESOAG" xlink:type="simple">pls</abbrev></italic> – posterolateral, <italic><abbrev xmlns:xlink="http://www.w3.org/1999/xlink" xlink:title="rostral" id="ABBRID0EXOAG" xlink:type="simple">rs</abbrev></italic> – rostral, <italic><abbrev xmlns:xlink="http://www.w3.org/1999/xlink" xlink:title="superorbital" id="ABBRID0E3OAG" xlink:type="simple">sos</abbrev></italic> – superorbital, <italic>v</italic> – ventral, <italic><abbrev xmlns:xlink="http://www.w3.org/1999/xlink" xlink:title="vertical" id="ABBRID0EDPAG" xlink:type="simple">vs</abbrev></italic> – vertical.</p></caption><graphic xmlns:xlink="http://www.w3.org/1999/xlink" xlink:href="zookeys-813-111-g008.jpg" id="oo_255308.jpg" position="float" orientation="portrait" xlink:type="simple"/></fig><!--PageBreak--><!--PageBreak--><p>Chaetotaxy well developed, setae variable in lengthand shape: spine-like or capilliform, dark yellow to brown, usually located on visible protuberances. Head capsule and rostrum include 1 <italic><abbrev xmlns:xlink="http://www.w3.org/1999/xlink" xlink:title="vertical" id="ABBRID0EOPAG" xlink:type="simple">vs</abbrev></italic>, 2 minute <italic><abbrev xmlns:xlink="http://www.w3.org/1999/xlink" xlink:title="superorbital" id="ABBRID0ETPAG" xlink:type="simple">sos</abbrev></italic>, 1 spine-like and 1 minute <italic><abbrev xmlns:xlink="http://www.w3.org/1999/xlink" xlink:title="orbital" id="ABBRID0EYPAG" xlink:type="simple">os</abbrev></italic>, 2 <italic><abbrev xmlns:xlink="http://www.w3.org/1999/xlink" xlink:title="postantennal" id="ABBRID0E4PAG" xlink:type="simple">pas</abbrev></italic>, 3 <italic><abbrev xmlns:xlink="http://www.w3.org/1999/xlink" xlink:title="rostral" id="ABBRID0ECQAG" xlink:type="simple">rs</abbrev></italic> of varied sizes and 1 minute <italic><abbrev xmlns:xlink="http://www.w3.org/1999/xlink" xlink:title="epistomal" id="ABBRID0EHQAG" xlink:type="simple">es</abbrev>.</italic> Except <italic><abbrev xmlns:xlink="http://www.w3.org/1999/xlink" xlink:title="superorbital" id="ABBRID0ENQAG" xlink:type="simple">sos</abbrev></italic> and <italic><abbrev xmlns:xlink="http://www.w3.org/1999/xlink" xlink:title="epistomal" id="ABBRID0ESQAG" xlink:type="simple">es</abbrev></italic>, all setae of the head and rostrum are placed on protuberances. Pronotum with 2 <italic><abbrev xmlns:xlink="http://www.w3.org/1999/xlink" xlink:title="alar (larva)" id="ABBRID0EXQAG" xlink:type="simple">as</abbrev></italic>, 1 <italic><abbrev xmlns:xlink="http://www.w3.org/1999/xlink" xlink:title="lateral" id="ABBRID0E3QAG" xlink:type="simple">ls</abbrev></italic>, 2 <italic><abbrev xmlns:xlink="http://www.w3.org/1999/xlink" xlink:title="discal (pupa)" id="ABBRID0EBRAG" xlink:type="simple">ds</abbrev></italic> and 2 <italic><abbrev xmlns:xlink="http://www.w3.org/1999/xlink" xlink:title="posterolateral" id="ABBRID0EGRAG" xlink:type="simple">pls</abbrev>.</italic> All setae of pronotum spine-like, of equal size (only <italic><abbrev xmlns:xlink="http://www.w3.org/1999/xlink" xlink:title="discal (pupa)" id="ABBRID0EMRAG" xlink:type="simple">ds</abbrev><sub>1</sub></italic> slightly larger than others); all setae placed on protuberances. Mesothorax with 2 minute setae placed anteromedially and 3 spine-like setae placed medially. Metathorax with 4 spine-like setae placed medially. Abdominal segments 1–7 with 7 pairs of <italic>d<sub>1</sub></italic>–<italic><sub>7</sub></italic>: <italic>d<sub>1</sub></italic>–<italic><sub>6</sub></italic> short, spine-like, placed on protuberances, in lines along the posterior margin of segments, <italic>d<sub>7</sub></italic> short, capilliform, placed anterolaterally, and 2 minute <italic>l<sub>1–2</sub></italic>. Setae no. 3 and no. 5 increasing gradually from segment 2 to 7. Segment 8 with 4 pairs of spine-like setae of varied lengths (<italic>d<sub>1–4</sub></italic>), placed on protuberances, in lines along the posterior margin of the segment. Seta no. 2 distinctly larger than others. Segment 9 with 3 pairs of short, capilliform <italic>v<sub>1–3</sub></italic>. Each apex of femora with 2 <italic><abbrev xmlns:xlink="http://www.w3.org/1999/xlink" xlink:title="femoral" id="ABBRID0EQSAG" xlink:type="simple">fes</abbrev></italic>, spine-like and of various length.</p></tp:treatment-sec></tp:taxon-treatment>
