# Supplementary material for: Descriptions of immature stages of four species of the genera Graptus, Peritelus, Philopedon, and Tanymecus and larval instar determination in Tanymecus (Coleoptera, Curculionidae, Entiminae)
Source: Zookeys. 2019 Jan 7;(813):111–50. doi: 10.3897/zookeys.813.30336 (PMC6331514; doi:10.3897/zookeys.813.30336)
Supplement: XML Treatment for Peritelus sphaeroides [file zookeys.813.30336-treatment2.xml]

<!DOCTYPE tp:taxon-treatment
  PUBLIC "-//TaxonX//DTD Taxonomic Treatment Publishing DTD v0 20100105//EN" "tax-treatment-NSO.dtd">
<tp:taxon-treatment xmlns:tp="http://www.plazi.org/taxpub"><tp:treatment-meta><kwd-group><label>Taxon classification</label><kwd><named-content xmlns:xlink="http://www.w3.org/1999/xlink" content-type="kingdom">Animalia</named-content></kwd><kwd><named-content xmlns:xlink="http://www.w3.org/1999/xlink" content-type="order">Coleoptera</named-content></kwd><kwd><named-content xmlns:xlink="http://www.w3.org/1999/xlink" content-type="family">Curculionidae</named-content></kwd></kwd-group><mixed-citation publication-type="journal"><person-group><name><surname>Gosik</surname><given-names>Rafał</given-names></name><name><surname>Sprick</surname><given-names>Peter</given-names></name><name><surname>Morris</surname><given-names>Michael G.</given-names></name></person-group><article-title>Descriptions of immature stages of four species of the genera <italic><tp:taxon-name><tp:taxon-name-part taxon-name-part-type="genus" reg="Graptus">Graptus</tp:taxon-name-part></tp:taxon-name></italic>, <italic><tp:taxon-name><tp:taxon-name-part taxon-name-part-type="genus" reg="Peritelus">Peritelus</tp:taxon-name-part></tp:taxon-name></italic>, <italic><tp:taxon-name><tp:taxon-name-part taxon-name-part-type="genus" reg="Philopedon">Philopedon</tp:taxon-name-part></tp:taxon-name></italic>, and <italic><tp:taxon-name><tp:taxon-name-part taxon-name-part-type="genus" reg="Tanymecus">Tanymecus</tp:taxon-name-part></tp:taxon-name></italic> and larval instar determination in <italic><tp:taxon-name><tp:taxon-name-part taxon-name-part-type="genus" reg="Tanymecus">Tanymecus</tp:taxon-name-part></tp:taxon-name></italic> (<tp:taxon-name><tp:taxon-name-part taxon-name-part-type="order">Coleoptera</tp:taxon-name-part></tp:taxon-name>, <tp:taxon-name><tp:taxon-name-part taxon-name-part-type="family">Curculionidae</tp:taxon-name-part></tp:taxon-name>, <tp:taxon-name><tp:taxon-name-part taxon-name-part-type="subfamily">Entiminae</tp:taxon-name-part></tp:taxon-name>)</article-title><source>Zookeys</source><day>7</day><month>1</month><year>2019</year><volume>2019</volume><issue>813</issue><fpage>111</fpage><lpage>150</lpage><pub-id pub-id-type="doi">10.3897/zookeys.813.30336</pub-id></mixed-citation></tp:treatment-meta><tp:nomenclature><tp:taxon-name>
            <tp:taxon-name-part taxon-name-part-type="genus" reg="Peritelus">Peritelus</tp:taxon-name-part>
            <tp:taxon-name-part taxon-name-part-type="species" reg="sphaeroides">sphaeroides</tp:taxon-name-part>
          </tp:taxon-name></tp:nomenclature><tp:treatment-sec sec-type="material" id="SECID0ETTAG"><title>Specimens examined.</title><p>Rearing was started on 02.05.2012 in the climate chamber of JKI in flowerpots with mainly <italic><tp:taxon-name><tp:taxon-name-part taxon-name-part-type="genus" reg="Euonymus">Euonymus</tp:taxon-name-part><tp:taxon-name-part taxon-name-part-type="species" reg="fortunei">fortunei</tp:taxon-name-part></tp:taxon-name></italic> (Turcz.) Hand.–Mazz. and one with <italic><tp:taxon-name><tp:taxon-name-part taxon-name-part-type="genus" reg="Prunus">Prunus</tp:taxon-name-part><tp:taxon-name-part taxon-name-part-type="species" reg="laurocerasus">laurocerasus</tp:taxon-name-part></tp:taxon-name></italic> L. Adults had been collected 5 days previously in a hedgerow with ornamental shrubs in the JKI area.</p><p><bold>3 premature larvae</bold>: flowerpot with <italic><tp:taxon-name><tp:taxon-name-part taxon-name-part-type="genus" reg="Euonymus">Euonymus</tp:taxon-name-part><tp:taxon-name-part taxon-name-part-type="species" reg="fortunei">fortunei</tp:taxon-name-part></tp:taxon-name></italic>, climate chamber, JKI, 13.12.2012: 2 ex. These specimens were bred to produce pupae and transferred to Hannover for regular pupal control. As there was no further development, they were taken out on 25.01.2013; flowerpot with <italic><tp:taxon-name><tp:taxon-name-part taxon-name-part-type="genus" reg="Prunus">Prunus</tp:taxon-name-part><tp:taxon-name-part taxon-name-part-type="species" reg="laurocerasus">laurocerasus</tp:taxon-name-part></tp:taxon-name></italic>, climate chamber of JKI, 14.03.2013: 1 ex.</p><p><bold>12 mature larvae</bold>: flowerpot with <italic><tp:taxon-name><tp:taxon-name-part taxon-name-part-type="genus" reg="Euonymus">Euonymus</tp:taxon-name-part><tp:taxon-name-part taxon-name-part-type="species" reg="fortunei">fortunei</tp:taxon-name-part></tp:taxon-name></italic>, JKI, climate chamber, 24.08.2012: 1 ex. (the first mature larva after 3 months and 3 weeks of development), 01.11.2012: 2 ex., do., 13.12.2012: 5 ex. (4 of them were used for regular pupae control; <abbrev xmlns:xlink="http://www.w3.org/1999/xlink" xlink:title="alar (larva)" id="ABBRID0EYVAG" xlink:type="simple">as</abbrev> there was no pupation, they were taken out on 25.01.2013), 14.03.2013: 2 ex., flowerpot with <italic><tp:taxon-name><tp:taxon-name-part taxon-name-part-type="genus" reg="Prunus">Prunus</tp:taxon-name-part><tp:taxon-name-part taxon-name-part-type="species" reg="laurocerasus">laurocerasus</tp:taxon-name-part></tp:taxon-name></italic>, JKI, climate chamber, 14.03.2013: 2 ex.</p></tp:treatment-sec><tp:treatment-sec sec-type="description" id="SECID0EHWAG"><title>Description of mature larva.</title><p>Body length: 6.5–7.7 mm, body width <abbrev xmlns:xlink="http://www.w3.org/1999/xlink" xlink:title="antenna" id="ABBRID0ENWAG" xlink:type="simple">at</abbrev> the widest part (level of first abdominal segment): 2.0–2.5 mm, head width: 1.10–1.17 mm, head height: 0.90–1.00 mm.</p><p>Body (Figs <xref ref-type="fig" rid="F1">4–6</xref>). Slender, curved, rounded in cross section. Prothorax slightly smaller than mesothorax; metathorax <abbrev xmlns:xlink="http://www.w3.org/1999/xlink" xlink:title="alar (larva)" id="ABBRID0EXWAG" xlink:type="simple">as</abbrev> wide <abbrev xmlns:xlink="http://www.w3.org/1999/xlink" xlink:title="alar (larva)" id="ABBRID0E2WAG" xlink:type="simple">as</abbrev> mesothorax. Abdominal segments 1–6 of almost equal length; 7–9 decreasing gradually to the terminal parts of the body; 10 reduced to 4 anal lobes of various sizes (ventral lobe the smallest, dorsal the largest) (Fig. <xref ref-type="fig" rid="F1">6</xref>). Spiracles (of thoracic and abdominal segments 1–8) annular. Chaetotaxy well developed; setae capilliform, variable in length, dark yellow to brown. Each side of prothorax (Fig. <xref ref-type="fig" rid="F9">28</xref>) with 9 <italic><abbrev xmlns:xlink="http://www.w3.org/1999/xlink" xlink:title="pronotal" id="ABBRID0EIXAG" xlink:type="simple">prns</abbrev></italic> of different length; 2 <italic><abbrev xmlns:xlink="http://www.w3.org/1999/xlink" xlink:title="pleural" id="ABBRID0ENXAG" xlink:type="simple">ps</abbrev></italic> and 1 <italic><abbrev xmlns:xlink="http://www.w3.org/1999/xlink" xlink:title="eusternal" id="ABBRID0ESXAG" xlink:type="simple">eus</abbrev>.</italic> Meso- and metathorax (Fig. <xref ref-type="fig" rid="F9">28</xref>) <!--PageBreak-->on each side with 1 moderately long <italic><abbrev xmlns:xlink="http://www.w3.org/1999/xlink" xlink:title="prodorsal" id="ABBRID0E5XAG" xlink:type="simple">prs</abbrev></italic>, 4 <italic><abbrev xmlns:xlink="http://www.w3.org/1999/xlink" xlink:title="postdorsal" id="ABBRID0EDYAG" xlink:type="simple">pds</abbrev></italic>, variable in length (first, third and fourth long, second short), 1 long <italic><abbrev xmlns:xlink="http://www.w3.org/1999/xlink" xlink:title="alar (larva)" id="ABBRID0EIYAG" xlink:type="simple">as</abbrev></italic>, 2 moderately long <italic><abbrev xmlns:xlink="http://www.w3.org/1999/xlink" xlink:title="spiracular" id="ABBRID0ENYAG" xlink:type="simple">ss</abbrev></italic>, 1 moderately long <italic><abbrev xmlns:xlink="http://www.w3.org/1999/xlink" xlink:title="epipleural" id="ABBRID0ESYAG" xlink:type="simple">eps</abbrev></italic>, 1 moderately long <italic><abbrev xmlns:xlink="http://www.w3.org/1999/xlink" xlink:title="pleural" id="ABBRID0EXYAG" xlink:type="simple">ps</abbrev></italic> and 1 <italic><abbrev xmlns:xlink="http://www.w3.org/1999/xlink" xlink:title="eusternal" id="ABBRID0E3YAG" xlink:type="simple">eus</abbrev>.</italic> Each pedal area of thoracic segments with 4 <italic><abbrev xmlns:xlink="http://www.w3.org/1999/xlink" xlink:title="pedal" id="ABBRID0ECZAG" xlink:type="simple">pda</abbrev></italic>, variable in length. Abd. 1–7 (Fig. <xref ref-type="fig" rid="F8">27</xref>) on each side with 1 short <italic><abbrev xmlns:xlink="http://www.w3.org/1999/xlink" xlink:title="prodorsal" id="ABBRID0ELZAG" xlink:type="simple">prs</abbrev></italic>, 5 <italic><abbrev xmlns:xlink="http://www.w3.org/1999/xlink" xlink:title="postdorsal" id="ABBRID0EQZAG" xlink:type="simple">pds</abbrev></italic>, varied in length (first, second <!--PageBreak-->and fourth very short, third and fifth long) and arranged along the posterior margin of each segment, 1 minute and 1 long <italic><abbrev xmlns:xlink="http://www.w3.org/1999/xlink" xlink:title="spiracular" id="ABBRID0EXZAG" xlink:type="simple">ss</abbrev></italic>, 2 <italic><abbrev xmlns:xlink="http://www.w3.org/1999/xlink" xlink:title="epipleural" id="ABBRID0E3ZAG" xlink:type="simple">eps</abbrev></italic> and 2 <italic><abbrev xmlns:xlink="http://www.w3.org/1999/xlink" xlink:title="pleural" id="ABBRID0EB1AG" xlink:type="simple">ps</abbrev></italic> of varied lengths, 1 <italic><abbrev xmlns:xlink="http://www.w3.org/1999/xlink" xlink:title="laterosternal" id="ABBRID0EG1AG" xlink:type="simple">lsts</abbrev></italic> and 2 short <italic><abbrev xmlns:xlink="http://www.w3.org/1999/xlink" xlink:title="eusternal" id="ABBRID0EL1AG" xlink:type="simple">eus</abbrev>.</italic> Abd. 8 (Figs <xref ref-type="fig" rid="F9">30–32</xref>) on each side with 1 short <italic><abbrev xmlns:xlink="http://www.w3.org/1999/xlink" xlink:title="prodorsal" id="ABBRID0EV1AG" xlink:type="simple">prs</abbrev></italic>, 4 <italic><abbrev xmlns:xlink="http://www.w3.org/1999/xlink" xlink:title="postdorsal" id="ABBRID0E11AG" xlink:type="simple">pds</abbrev></italic> of varied length (first and third moderately long, second and fourth long) and all arranged along posterior margin of the segment, 1 minute <italic><abbrev xmlns:xlink="http://www.w3.org/1999/xlink" xlink:title="spiracular" id="ABBRID0E61AG" xlink:type="simple">ss</abbrev></italic>, 2 <italic><abbrev xmlns:xlink="http://www.w3.org/1999/xlink" xlink:title="epipleural" id="ABBRID0EE2AG" xlink:type="simple">eps</abbrev></italic> and 2 <italic><abbrev xmlns:xlink="http://www.w3.org/1999/xlink" xlink:title="pleural" id="ABBRID0EJ2AG" xlink:type="simple">ps</abbrev></italic> of various length, 1 <italic><abbrev xmlns:xlink="http://www.w3.org/1999/xlink" xlink:title="laterosternal" id="ABBRID0EO2AG" xlink:type="simple">lsts</abbrev></italic> and 2 short <italic><abbrev xmlns:xlink="http://www.w3.org/1999/xlink" xlink:title="eusternal" id="ABBRID0ET2AG" xlink:type="simple">eus</abbrev>.</italic> Abd. 9 (Figs <xref ref-type="fig" rid="F9">30–32</xref>) on each side with 4 <italic><abbrev xmlns:xlink="http://www.w3.org/1999/xlink" xlink:title="discal (pupa)" id="ABBRID0E42AG" xlink:type="simple">ds</abbrev></italic> (dorsal setae): first, second and fourth short, third moderately long, all located close to posterior margin of the segment, 1 long <italic><abbrev xmlns:xlink="http://www.w3.org/1999/xlink" xlink:title="pleural" id="ABBRID0EC3AG" xlink:type="simple">ps</abbrev></italic> and 2 short <italic><abbrev xmlns:xlink="http://www.w3.org/1999/xlink" xlink:title="sternal" id="ABBRID0EH3AG" xlink:type="simple">sts</abbrev>.</italic> Each lateral anal lobe (Abd. 10) with a pair of minute terminal setae (<italic><abbrev xmlns:xlink="http://www.w3.org/1999/xlink" xlink:title="terminal" id="ABBRID0EN3AG" xlink:type="simple">ts</abbrev></italic>).</p><fig id="F9" position="float" orientation="portrait"><label>Figures 28–32.</label><caption><p><italic><tp:taxon-name><tp:taxon-name-part taxon-name-part-type="genus" reg="Peritelus">Peritelus</tp:taxon-name-part><tp:taxon-name-part taxon-name-part-type="species" reg="sphaeroides">sphaeroides</tp:taxon-name-part></tp:taxon-name></italic> mature larva, habitus and chaetotaxy. <bold>28</bold> Thoracic segments lateral view <bold>29</bold> First abdominal segment lateral view <bold>30</bold> Abdominal segments 7–10 lateral view <bold>31</bold> Abdominal segments 7–10 ventral view <bold>32</bold> Abdominal segments 7–10 dorsal view Abbreviations: Th. 1–3 – thoracic segments 1–3, Abd. 1–10 – abdominal segments 1–10, setae: <italic><abbrev xmlns:xlink="http://www.w3.org/1999/xlink" xlink:title="alar (larva)" id="ABBRID0EN4AG" xlink:type="simple">as</abbrev></italic> – alar, <italic><abbrev xmlns:xlink="http://www.w3.org/1999/xlink" xlink:title="pleural" id="ABBRID0ES4AG" xlink:type="simple">ps</abbrev></italic> – pleural, <italic><abbrev xmlns:xlink="http://www.w3.org/1999/xlink" xlink:title="epipleural" id="ABBRID0EX4AG" xlink:type="simple">eps</abbrev></italic> – epipleural, <italic><abbrev xmlns:xlink="http://www.w3.org/1999/xlink" xlink:title="discal (pupa)" id="ABBRID0E34AG" xlink:type="simple">ds</abbrev></italic> – dorsal, <italic><abbrev xmlns:xlink="http://www.w3.org/1999/xlink" xlink:title="laterosternal" id="ABBRID0EB5AG" xlink:type="simple">lsts</abbrev></italic> – laterosternal, <italic><abbrev xmlns:xlink="http://www.w3.org/1999/xlink" xlink:title="eusternal" id="ABBRID0EG5AG" xlink:type="simple">eus</abbrev></italic> – eusternal, <italic><abbrev xmlns:xlink="http://www.w3.org/1999/xlink" xlink:title="pedal" id="ABBRID0EL5AG" xlink:type="simple">pda</abbrev></italic> – pedal, <italic><abbrev xmlns:xlink="http://www.w3.org/1999/xlink" xlink:title="postdorsal" id="ABBRID0EQ5AG" xlink:type="simple">pds</abbrev></italic> – postdorsal, <italic><abbrev xmlns:xlink="http://www.w3.org/1999/xlink" xlink:title="pronotal" id="ABBRID0EV5AG" xlink:type="simple">prns</abbrev></italic> – pronotal, <italic><abbrev xmlns:xlink="http://www.w3.org/1999/xlink" xlink:title="prodorsal" id="ABBRID0E15AG" xlink:type="simple">prs</abbrev></italic> – prodorsal, <italic>sps</italic> – spiracular, <italic><abbrev xmlns:xlink="http://www.w3.org/1999/xlink" xlink:title="sternal" id="ABBRID0EB6AG" xlink:type="simple">sts</abbrev></italic> – sternal, <italic><abbrev xmlns:xlink="http://www.w3.org/1999/xlink" xlink:title="terminal" id="ABBRID0EG6AG" xlink:type="simple">ts</abbrev></italic> – terminal.</p></caption><graphic xmlns:xlink="http://www.w3.org/1999/xlink" xlink:href="zookeys-813-111-g009.jpg" id="oo_255309.jpg" position="float" orientation="portrait" xlink:type="simple"/></fig><p>Head (Fig. <xref ref-type="fig" rid="F10">33</xref>). Light to dark yellow, slightly narrowed bilaterally, frontal suture distinct, Y-shaped, endocarina absent. Setae on head capilliform; <italic><abbrev xmlns:xlink="http://www.w3.org/1999/xlink" xlink:title="dorsal epicranial" id="ABBRID0ET6AG" xlink:type="simple">des</abbrev><sub>1, 2, 3, 5</sub></italic> equal in length; <italic><abbrev xmlns:xlink="http://www.w3.org/1999/xlink" xlink:title="dorsal epicranial" id="ABBRID0EZ6AG" xlink:type="simple">des</abbrev><sub>1</sub></italic> and <italic><abbrev xmlns:xlink="http://www.w3.org/1999/xlink" xlink:title="dorsal epicranial" id="ABBRID0E66AG" xlink:type="simple">des</abbrev><sub>2</sub></italic> located in the central part of epicranium, <italic><abbrev xmlns:xlink="http://www.w3.org/1999/xlink" xlink:title="dorsal epicranial" id="ABBRID0EFABG" xlink:type="simple">des</abbrev><sub>3</sub></italic> placed on frontal suture, <italic><abbrev xmlns:xlink="http://www.w3.org/1999/xlink" xlink:title="dorsal epicranial" id="ABBRID0ELABG" xlink:type="simple">des</abbrev><sub>5</sub></italic> located anterolaterally; <italic><abbrev xmlns:xlink="http://www.w3.org/1999/xlink" xlink:title="frontal" id="ABBRID0ERABG" xlink:type="simple">fs</abbrev><sub>4, 5</sub></italic> almost equal in length, <italic><abbrev xmlns:xlink="http://www.w3.org/1999/xlink" xlink:title="frontal" id="ABBRID0EXABG" xlink:type="simple">fs</abbrev><sub>4</sub></italic> located anteromedially, <italic><abbrev xmlns:xlink="http://www.w3.org/1999/xlink" xlink:title="frontal" id="ABBRID0E4ABG" xlink:type="simple">fs</abbrev><sub>5</sub></italic> anterolaterally, close to epistome; <italic><abbrev xmlns:xlink="http://www.w3.org/1999/xlink" xlink:title="lateral epicranial" id="ABBRID0EDBBG" xlink:type="simple">les</abbrev><sub>1</sub></italic> and <italic><abbrev xmlns:xlink="http://www.w3.org/1999/xlink" xlink:title="lateral epicranial" id="ABBRID0EJBBG" xlink:type="simple">les</abbrev><sub>2</sub></italic> equal in length, slightly shorter than <italic><abbrev xmlns:xlink="http://www.w3.org/1999/xlink" xlink:title="dorsal epicranial" id="ABBRID0EPBBG" xlink:type="simple">des</abbrev><sub>1</sub></italic>. <!--PageBreak-->Postepicranial area with 7 very short <italic><abbrev xmlns:xlink="http://www.w3.org/1999/xlink" xlink:title="postepicranial" id="ABBRID0EXBBG" xlink:type="simple">pes</abbrev>.</italic> Single <italic><abbrev xmlns:xlink="http://www.w3.org/1999/xlink" xlink:title="ventral (larva)" id="ABBRID0E4BBG" xlink:type="simple">ves</abbrev></italic> very short (Fig. <xref ref-type="fig" rid="F10">33</xref>). Stemmata poorly visible, located close to <italic><abbrev xmlns:xlink="http://www.w3.org/1999/xlink" xlink:title="dorsal epicranial" id="ABBRID0EGCBG" xlink:type="simple">des</abbrev><sub>5</sub></italic>. Antenna (Fig. <xref ref-type="fig" rid="F11">34</xref>) located <abbrev xmlns:xlink="http://www.w3.org/1999/xlink" xlink:title="antenna" id="ABBRID0EPCBG" xlink:type="simple">at</abbrev> the end of frontal suture; antennal segment membranous, bearing cushion-like sensorium (<abbrev xmlns:xlink="http://www.w3.org/1999/xlink" xlink:title="sensorium" id="ABBRID0ETCBG" xlink:type="simple">Se</abbrev>), located medially and 4 sensilla of different types: 1 ampullaceum (<abbrev xmlns:xlink="http://www.w3.org/1999/xlink" xlink:title="sensillum ampullaceum" id="ABBRID0EXCBG" xlink:type="simple">sa</abbrev>) and 3 basiconica (<abbrev xmlns:xlink="http://www.w3.org/1999/xlink" xlink:title="sensillum basiconicum" id="ABBRID0E2CBG" xlink:type="simple">sb</abbrev>). Clypeus (Fig. <xref ref-type="fig" rid="F12">35</xref>) trapezoid, anterior margin of clypeus slightly emarginate <abbrev xmlns:xlink="http://www.w3.org/1999/xlink" xlink:title="antenna" id="ABBRID0EDDBG" xlink:type="simple">at</abbrev> the inside; 2 pairs of <italic><abbrev xmlns:xlink="http://www.w3.org/1999/xlink" xlink:title="clypeal" id="ABBRID0EIDBG" xlink:type="simple">cls</abbrev></italic> very short, located posteromedially; <italic><abbrev xmlns:xlink="http://www.w3.org/1999/xlink" xlink:title="clypeal sensorium" id="ABBRID0ENDBG" xlink:type="simple">clss</abbrev></italic> clearly visible, placed medially between <italic><abbrev xmlns:xlink="http://www.w3.org/1999/xlink" xlink:title="clypeal" id="ABBRID0ESDBG" xlink:type="simple">cls</abbrev>.</italic> Labrum (Figs <xref ref-type="fig" rid="F12">35</xref>, <xref ref-type="fig" rid="F12">36</xref>) almost semicircular, anterior margin rounded; 3 pairs of <italic><abbrev xmlns:xlink="http://www.w3.org/1999/xlink" xlink:title="labral" id="ABBRID0EAEBG" xlink:type="simple">lrs</abbrev></italic> of different length, <italic><abbrev xmlns:xlink="http://www.w3.org/1999/xlink" xlink:title="labral" id="ABBRID0EFEBG" xlink:type="simple">lrs</abbrev><sub>1</sub></italic> and <italic><abbrev xmlns:xlink="http://www.w3.org/1999/xlink" xlink:title="labral" id="ABBRID0ELEBG" xlink:type="simple">lrs</abbrev><sub>3</sub></italic> moderately long, <italic><abbrev xmlns:xlink="http://www.w3.org/1999/xlink" xlink:title="labral" id="ABBRID0EREBG" xlink:type="simple">lrs</abbrev><sub>2</sub></italic> very long, all <italic><abbrev xmlns:xlink="http://www.w3.org/1999/xlink" xlink:title="labral" id="ABBRID0EXEBG" xlink:type="simple">lrs</abbrev></italic> reaching behind anterior margin of <!--PageBreak-->labrum; <italic><abbrev xmlns:xlink="http://www.w3.org/1999/xlink" xlink:title="labral" id="ABBRID0E5EBG" xlink:type="simple">lrs</abbrev><sub>1</sub></italic> placed medially, <italic><abbrev xmlns:xlink="http://www.w3.org/1999/xlink" xlink:title="labral" id="ABBRID0EEFBG" xlink:type="simple">lrs</abbrev><sub>2</sub></italic> anteromedially, <italic><abbrev xmlns:xlink="http://www.w3.org/1999/xlink" xlink:title="labral" id="ABBRID0EKFBG" xlink:type="simple">lrs</abbrev><sub>3</sub></italic> anterolaterally. Epipharynx (Figs <xref ref-type="fig" rid="F12">37</xref>, <xref ref-type="fig" rid="F12">38</xref>) with 3 pairs of finger-shaped <italic><abbrev xmlns:xlink="http://www.w3.org/1999/xlink" xlink:title="anterolateral" id="ABBRID0EYFBG" xlink:type="simple">als</abbrev></italic> of almost equal length; 3 pairs of <italic><abbrev xmlns:xlink="http://www.w3.org/1999/xlink" xlink:title="anteromedial" id="ABBRID0E4FBG" xlink:type="simple">ams</abbrev></italic>: <italic><abbrev xmlns:xlink="http://www.w3.org/1999/xlink" xlink:title="anteromedial" id="ABBRID0ECGBG" xlink:type="simple">ams</abbrev><sub>1</sub></italic> and <italic><abbrev xmlns:xlink="http://www.w3.org/1999/xlink" xlink:title="anteromedial" id="ABBRID0EIGBG" xlink:type="simple">ams</abbrev><sub>3</sub></italic> rod-shaped, very short, <italic><abbrev xmlns:xlink="http://www.w3.org/1999/xlink" xlink:title="anteromedial" id="ABBRID0EOGBG" xlink:type="simple">ams</abbrev><sub>2</sub></italic> finger-like, very long; 2 pairs of rod-shaped <italic><abbrev xmlns:xlink="http://www.w3.org/1999/xlink" xlink:title="median" id="ABBRID0EUGBG" xlink:type="simple">mes</abbrev></italic>, equal in length. Surface of epipharynx covered with asperities. Labral rods elongate, converging posteriorly. Mandibles (Figs <xref ref-type="fig" rid="F13">39</xref>, <xref ref-type="fig" rid="F13">40</xref>) elongate, narrow, with divided apex (teeth variable in length). There is a protruding additional tooth on the cutting edge between the apex and the middle of the mandible; single <italic><abbrev xmlns:xlink="http://www.w3.org/1999/xlink" xlink:title="mandibular" id="ABBRID0EBHBG" xlink:type="simple">mds</abbrev></italic> capilliform, moderately long. These characters can disappear due to intensive feeding and gradual wear and tear of mandibles (Fig. <xref ref-type="fig" rid="F13">40</xref>). Maxilla (Figs <xref ref-type="fig" rid="F14">41–43</xref>) with 1 <italic><abbrev xmlns:xlink="http://www.w3.org/1999/xlink" xlink:title="stipal" id="ABBRID0EOHBG" xlink:type="simple">stps</abbrev></italic> and 2 <italic><abbrev xmlns:xlink="http://www.w3.org/1999/xlink" xlink:title="palpiferal" id="ABBRID0ETHBG" xlink:type="simple">pfs</abbrev></italic> of equal length; mala with 7 finger-like <italic><abbrev xmlns:xlink="http://www.w3.org/1999/xlink" xlink:title="dorsal malar" id="ABBRID0EYHBG" xlink:type="simple">dms</abbrev></italic> (Fig. <xref ref-type="fig" rid="F14">42</xref>) and 4 <italic><abbrev xmlns:xlink="http://www.w3.org/1999/xlink" xlink:title="ventral malar" id="ABBRID0EBIBG" xlink:type="simple">vms</abbrev></italic>, all of varied length, the latter only slightly shorter than <italic><abbrev xmlns:xlink="http://www.w3.org/1999/xlink" xlink:title="dorsal malar" id="ABBRID0EGIBG" xlink:type="simple">dms</abbrev></italic> (Fig. <xref ref-type="fig" rid="F14">43</xref>); <italic><abbrev xmlns:xlink="http://www.w3.org/1999/xlink" xlink:title="malar basiventral" id="ABBRID0EPIBG" xlink:type="simple">mbs</abbrev></italic> short. Maxillary palpi with 2 palpomeres, basal with short <italic><abbrev xmlns:xlink="http://www.w3.org/1999/xlink" xlink:title="maxillary palp" id="ABBRID0EUIBG" xlink:type="simple">mps</abbrev></italic>; distal palpomere apically with a group of sensilla, each palpomere with a pore. Basal palpomere distinctly wider and longer than distal. Prelabium (Fig. <xref ref-type="fig" rid="F14">41</xref>) cup-like with 1 very long <italic><abbrev xmlns:xlink="http://www.w3.org/1999/xlink" xlink:title="prelabial" id="ABBRID0E4IBG" xlink:type="simple">prms</abbrev></italic>, located medially. Ligula with 2 pairs of <italic><abbrev xmlns:xlink="http://www.w3.org/1999/xlink" xlink:title="ligular" id="ABBRID0ECJBG" xlink:type="simple">ligs</abbrev></italic>: first relatively long, second minute. Premental sclerite clearly visible, trident-shaped, posterior extension with thickened apex. Labial palpi 2-segmented; apex of distal palpomere with some sensilla; each palpomere with a pore. Basal palpomere distinctly wider and slightly longer than distal. Postlabium (Fig. <xref ref-type="fig" rid="F14">41</xref>) with 3 capilliform <italic><abbrev xmlns:xlink="http://www.w3.org/1999/xlink" xlink:title="postlabial" id="ABBRID0ELJBG" xlink:type="simple">pms</abbrev></italic>, the first pair located anteromedially, the remaining 2 pairs posterolaterally: <italic><abbrev xmlns:xlink="http://www.w3.org/1999/xlink" xlink:title="postlabial" id="ABBRID0EQJBG" xlink:type="simple">pms</abbrev><sub>1</sub></italic> moderately long, <italic><abbrev xmlns:xlink="http://www.w3.org/1999/xlink" xlink:title="postlabial" id="ABBRID0EWJBG" xlink:type="simple">pms</abbrev><sub>2</sub></italic> twice <abbrev xmlns:xlink="http://www.w3.org/1999/xlink" xlink:title="alar (larva)" id="ABBRID0E2JBG" xlink:type="simple">as</abbrev> long <abbrev xmlns:xlink="http://www.w3.org/1999/xlink" xlink:title="alar (larva)" id="ABBRID0E6JBG" xlink:type="simple">as</abbrev><italic><abbrev xmlns:xlink="http://www.w3.org/1999/xlink" xlink:title="postlabial" id="ABBRID0EEKBG" xlink:type="simple">pms</abbrev><sub>1</sub></italic> and <italic><abbrev xmlns:xlink="http://www.w3.org/1999/xlink" xlink:title="postlabial" id="ABBRID0EKKBG" xlink:type="simple">pms</abbrev><sub>3</sub></italic> short.</p><fig id="F10" position="float" orientation="portrait"><label>Figure 33.</label><caption><p><italic><tp:taxon-name><tp:taxon-name-part taxon-name-part-type="genus" reg="Peritelus">Peritelus</tp:taxon-name-part><tp:taxon-name-part taxon-name-part-type="species" reg="sphaeroides">sphaeroides</tp:taxon-name-part></tp:taxon-name></italic> mature larva, head frontal view. Abbreviations: <abbrev xmlns:xlink="http://www.w3.org/1999/xlink" xlink:title="antenna" id="ABBRID0EALBG" xlink:type="simple">at</abbrev> – antenna, <abbrev xmlns:xlink="http://www.w3.org/1999/xlink" xlink:title="stemmata" id="ABBRID0EELBG" xlink:type="simple">st</abbrev> – stemmata, setae: <italic><abbrev xmlns:xlink="http://www.w3.org/1999/xlink" xlink:title="dorsal epicranial" id="ABBRID0EJLBG" xlink:type="simple">des</abbrev></italic> – dorsal epicranial, <italic><abbrev xmlns:xlink="http://www.w3.org/1999/xlink" xlink:title="frontal" id="ABBRID0EOLBG" xlink:type="simple">fs</abbrev></italic> – frontal, <italic><abbrev xmlns:xlink="http://www.w3.org/1999/xlink" xlink:title="lateral epicranial" id="ABBRID0ETLBG" xlink:type="simple">les</abbrev></italic> – lateral epicranial, <italic><abbrev xmlns:xlink="http://www.w3.org/1999/xlink" xlink:title="postepicranial" id="ABBRID0EYLBG" xlink:type="simple">pes</abbrev></italic> – postepicranial, <italic><abbrev xmlns:xlink="http://www.w3.org/1999/xlink" xlink:title="ventral (larva)" id="ABBRID0E4LBG" xlink:type="simple">ves</abbrev></italic> – ventral.</p></caption><graphic xmlns:xlink="http://www.w3.org/1999/xlink" xlink:href="zookeys-813-111-g010.jpg" id="oo_255311.jpg" position="float" orientation="portrait" xlink:type="simple"/></fig><fig id="F11" position="float" orientation="portrait"><label>Figure 34.</label><caption><p><italic><tp:taxon-name><tp:taxon-name-part taxon-name-part-type="genus" reg="Peritelus">Peritelus</tp:taxon-name-part><tp:taxon-name-part taxon-name-part-type="species" reg="sphaeroides">sphaeroides</tp:taxon-name-part></tp:taxon-name></italic> mature larva, right antenna. Abbreviations: <abbrev xmlns:xlink="http://www.w3.org/1999/xlink" xlink:title="sensorium" id="ABBRID0EUMBG" xlink:type="simple">Se</abbrev> – sensorium, <abbrev xmlns:xlink="http://www.w3.org/1999/xlink" xlink:title="sensillum ampullaceum" id="ABBRID0EYMBG" xlink:type="simple">sa</abbrev> – sensillum ampullaceum, <abbrev xmlns:xlink="http://www.w3.org/1999/xlink" xlink:title="sensillum basiconicum" id="ABBRID0E3MBG" xlink:type="simple">sb</abbrev> – sensillum basiconicum.</p></caption><graphic xmlns:xlink="http://www.w3.org/1999/xlink" xlink:href="zookeys-813-111-g011.jpg" id="oo_255313.jpg" position="float" orientation="portrait" xlink:type="simple"/></fig><fig id="F12" position="float" orientation="portrait"><label>Figures 35–38.</label><caption><p><italic><tp:taxon-name><tp:taxon-name-part taxon-name-part-type="genus" reg="Peritelus">Peritelus</tp:taxon-name-part><tp:taxon-name-part taxon-name-part-type="species" reg="sphaeroides">sphaeroides</tp:taxon-name-part></tp:taxon-name></italic> mature larva, body parts. <bold>35</bold> Clypeus and labrum <bold>36</bold> Clypeus <bold>37, 38</bold> Epipharynx. Abbreviations: <abbrev xmlns:xlink="http://www.w3.org/1999/xlink" xlink:title="clypeal sensorium" id="ABBRID0EZNBG" xlink:type="simple">clss</abbrev> – clypeal sensorium, <abbrev xmlns:xlink="http://www.w3.org/1999/xlink" xlink:title="labral rods" id="ABBRID0E4NBG" xlink:type="simple">lr</abbrev> – labral rods, setae: <italic><abbrev xmlns:xlink="http://www.w3.org/1999/xlink" xlink:title="anterolateral" id="ABBRID0ECOBG" xlink:type="simple">als</abbrev></italic> – anterolateral, <italic><abbrev xmlns:xlink="http://www.w3.org/1999/xlink" xlink:title="anteromedial" id="ABBRID0EHOBG" xlink:type="simple">ams</abbrev></italic> – anteromedial, <italic><abbrev xmlns:xlink="http://www.w3.org/1999/xlink" xlink:title="clypeal" id="ABBRID0EMOBG" xlink:type="simple">cls</abbrev></italic> – clypeal, <italic><abbrev xmlns:xlink="http://www.w3.org/1999/xlink" xlink:title="labral" id="ABBRID0EROBG" xlink:type="simple">lrs</abbrev></italic> – labral, <italic><abbrev xmlns:xlink="http://www.w3.org/1999/xlink" xlink:title="median" id="ABBRID0EWOBG" xlink:type="simple">mes</abbrev></italic> – median.</p></caption><graphic xmlns:xlink="http://www.w3.org/1999/xlink" xlink:href="zookeys-813-111-g012.jpg" id="oo_255314.jpg" position="float" orientation="portrait" xlink:type="simple"/></fig><fig id="F13" position="float" orientation="portrait"><label>Figures 39, 40.</label><caption><p><italic><tp:taxon-name><tp:taxon-name-part taxon-name-part-type="genus" reg="Peritelus">Peritelus</tp:taxon-name-part><tp:taxon-name-part taxon-name-part-type="species" reg="sphaeroides">sphaeroides</tp:taxon-name-part></tp:taxon-name></italic> mature larva, right mandible. <bold>39</bold> Typical <bold>40</bold> Worn out. Abbreviations: <italic><abbrev xmlns:xlink="http://www.w3.org/1999/xlink" xlink:title="mandibular" id="ABBRID0ESPBG" xlink:type="simple">mds</abbrev></italic> – mandibular seta.</p></caption><graphic xmlns:xlink="http://www.w3.org/1999/xlink" xlink:href="zookeys-813-111-g013.jpg" id="oo_255315.jpg" position="float" orientation="portrait" xlink:type="simple"/></fig><fig id="F14" position="float" orientation="portrait"><label>Figures 41–43.</label><caption><p><italic><tp:taxon-name><tp:taxon-name-part taxon-name-part-type="genus" reg="Peritelus">Peritelus</tp:taxon-name-part><tp:taxon-name-part taxon-name-part-type="species" reg="sphaeroides">sphaeroides</tp:taxon-name-part></tp:taxon-name></italic> mature larva, body parts. <bold>41</bold> Maxillolabial complex ventral aspect <bold>42</bold> Right maxilla apical part dorsal aspect <bold>43</bold> Right maxilla apical part ventral aspect. Abbreviations: setae: <italic><abbrev xmlns:xlink="http://www.w3.org/1999/xlink" xlink:title="dorsal malar" id="ABBRID0EQQBG" xlink:type="simple">dms</abbrev></italic> – dorsal malar, <italic><abbrev xmlns:xlink="http://www.w3.org/1999/xlink" xlink:title="ligular" id="ABBRID0EVQBG" xlink:type="simple">ligs</abbrev></italic> – ligular, <italic><abbrev xmlns:xlink="http://www.w3.org/1999/xlink" xlink:title="malar basiventral" id="ABBRID0E1QBG" xlink:type="simple">mbs</abbrev></italic> – malar basiventral, <italic><abbrev xmlns:xlink="http://www.w3.org/1999/xlink" xlink:title="maxillary palp" id="ABBRID0E6QBG" xlink:type="simple">mps</abbrev></italic> – maxillary palp, <italic><abbrev xmlns:xlink="http://www.w3.org/1999/xlink" xlink:title="palpiferal" id="ABBRID0EERBG" xlink:type="simple">pfs</abbrev></italic> – palpiferal, <italic><abbrev xmlns:xlink="http://www.w3.org/1999/xlink" xlink:title="prelabial" id="ABBRID0EJRBG" xlink:type="simple">prms</abbrev></italic> – prelabial, <italic><abbrev xmlns:xlink="http://www.w3.org/1999/xlink" xlink:title="postlabial" id="ABBRID0EORBG" xlink:type="simple">pms</abbrev></italic> – postlabial, <italic><abbrev xmlns:xlink="http://www.w3.org/1999/xlink" xlink:title="stipal" id="ABBRID0ETRBG" xlink:type="simple">stps</abbrev></italic> – stipal, <italic><abbrev xmlns:xlink="http://www.w3.org/1999/xlink" xlink:title="ventral malar" id="ABBRID0EYRBG" xlink:type="simple">vms</abbrev></italic> – ventral malar.</p></caption><graphic xmlns:xlink="http://www.w3.org/1999/xlink" xlink:href="zookeys-813-111-g014.jpg" id="oo_255316.jpg" position="float" orientation="portrait" xlink:type="simple"/></fig></tp:treatment-sec><tp:treatment-sec><!--Section generated to contain objects referenced in tp:taxon-treatment.--><fig id="F1" position="float" orientation="portrait"><label>Figures 1–12.</label><caption><p><italic><tp:taxon-name><tp:taxon-name-part taxon-name-part-type="genus" reg="Graptus">Graptus</tp:taxon-name-part><tp:taxon-name-part taxon-name-part-type="species" reg="triguttatus">triguttatus</tp:taxon-name-part></tp:taxon-name></italic> mature larva. <bold>1</bold> Habitus <bold>2</bold> Last abdominal segments lateral view <bold>3</bold> Last abdominal segments ventral view <italic><tp:taxon-name><tp:taxon-name-part taxon-name-part-type="genus" reg="Peritelus">Peritelus</tp:taxon-name-part><tp:taxon-name-part taxon-name-part-type="species" reg="sphaeroides">sphaeroides</tp:taxon-name-part></tp:taxon-name></italic> mature larva. <bold>4</bold> Habitus <bold>5</bold> Last abdominal segments lateral view <bold>6</bold> Last abdominal segments ventral view <italic><tp:taxon-name><tp:taxon-name-part taxon-name-part-type="genus" reg="Philopedon">Philopedon</tp:taxon-name-part><tp:taxon-name-part taxon-name-part-type="species" reg="plagiatum">plagiatum</tp:taxon-name-part></tp:taxon-name></italic> mature larva <bold>7</bold> Habitus <bold>8</bold> Last abdominal segments lateral view <bold>9</bold> Last abdominal segments ventral view <italic><tp:taxon-name><tp:taxon-name-part taxon-name-part-type="genus" reg="Tanymecus">Tanymecus</tp:taxon-name-part><tp:taxon-name-part taxon-name-part-type="species" reg="palliatus">palliatus</tp:taxon-name-part></tp:taxon-name></italic> mature larva <bold>10</bold> Habitus <bold>11</bold> Last abdominal segments lateral view <bold>12</bold> Last abdominal segments ventral view.</p></caption><graphic xmlns:xlink="http://www.w3.org/1999/xlink" xlink:href="zookeys-813-111-g001.jpg" id="oo_255300.jpg" position="float" orientation="portrait" xlink:type="simple"/></fig><fig id="F8" position="float" orientation="portrait"><label>Figures 25–27.</label><caption><p><italic><tp:taxon-name><tp:taxon-name-part taxon-name-part-type="genus" reg="Graptus">Graptus</tp:taxon-name-part><tp:taxon-name-part taxon-name-part-type="species" reg="triguttatus">triguttatus</tp:taxon-name-part><tp:taxon-name-part taxon-name-part-type="subspecies" reg="triguttatus">triguttatus</tp:taxon-name-part></tp:taxon-name></italic> pupa. <bold>25</bold> Ventral <bold>26</bold> Dorsal <bold>27</bold> Lateral view. Abbreviations: Th. 1–3 – pro–, meso– and metathorax, Abd. 1–9 – abdominal segments 1–9, <abbrev xmlns:xlink="http://www.w3.org/1999/xlink" xlink:title="urogomphus" id="ABBRID0EHNAG" xlink:type="simple">ur</abbrev> – urogomphus, setae: <italic><abbrev xmlns:xlink="http://www.w3.org/1999/xlink" xlink:title="alar (larva)" id="ABBRID0EMNAG" xlink:type="simple">as</abbrev></italic> – apical, <italic>d</italic> – dorsal, <italic><abbrev xmlns:xlink="http://www.w3.org/1999/xlink" xlink:title="discal (pupa)" id="ABBRID0ETNAG" xlink:type="simple">ds</abbrev></italic> – discal, <italic><abbrev xmlns:xlink="http://www.w3.org/1999/xlink" xlink:title="epistomal" id="ABBRID0EYNAG" xlink:type="simple">es</abbrev></italic> – epistomal, <italic><abbrev xmlns:xlink="http://www.w3.org/1999/xlink" xlink:title="femoral" id="ABBRID0E4NAG" xlink:type="simple">fes</abbrev></italic> – femoral, <italic>l, <abbrev xmlns:xlink="http://www.w3.org/1999/xlink" xlink:title="lateral" id="ABBRID0EDOAG" xlink:type="simple">ls</abbrev></italic> – lateral, <italic><abbrev xmlns:xlink="http://www.w3.org/1999/xlink" xlink:title="orbital" id="ABBRID0EIOAG" xlink:type="simple">os</abbrev></italic> – orbital, <italic><abbrev xmlns:xlink="http://www.w3.org/1999/xlink" xlink:title="postantennal" id="ABBRID0ENOAG" xlink:type="simple">pas</abbrev></italic> – postantennal, <italic><abbrev xmlns:xlink="http://www.w3.org/1999/xlink" xlink:title="posterolateral" id="ABBRID0ESOAG" xlink:type="simple">pls</abbrev></italic> – posterolateral, <italic><abbrev xmlns:xlink="http://www.w3.org/1999/xlink" xlink:title="rostral" id="ABBRID0EXOAG" xlink:type="simple">rs</abbrev></italic> – rostral, <italic><abbrev xmlns:xlink="http://www.w3.org/1999/xlink" xlink:title="superorbital" id="ABBRID0E3OAG" xlink:type="simple">sos</abbrev></italic> – superorbital, <italic>v</italic> – ventral, <italic><abbrev xmlns:xlink="http://www.w3.org/1999/xlink" xlink:title="vertical" id="ABBRID0EDPAG" xlink:type="simple">vs</abbrev></italic> – vertical.</p></caption><graphic xmlns:xlink="http://www.w3.org/1999/xlink" xlink:href="zookeys-813-111-g008.jpg" id="oo_255308.jpg" position="float" orientation="portrait" xlink:type="simple"/></fig></tp:treatment-sec></tp:taxon-treatment>
