# Supplementary material for: Descriptions of immature stages of four species of the genera Graptus, Peritelus, Philopedon, and Tanymecus and larval instar determination in Tanymecus (Coleoptera, Curculionidae, Entiminae)
Source: Zookeys. 2019 Jan 7;(813):111–50. doi: 10.3897/zookeys.813.30336 (PMC6331514; doi:10.3897/zookeys.813.30336)
Supplement: XML Treatment for Philopedon plagiatum [file zookeys.813.30336-treatment3.xml]

<!DOCTYPE tp:taxon-treatment
  PUBLIC "-//TaxonX//DTD Taxonomic Treatment Publishing DTD v0 20100105//EN" "tax-treatment-NSO.dtd">
<tp:taxon-treatment xmlns:tp="http://www.plazi.org/taxpub"><tp:treatment-meta><kwd-group><label>Taxon classification</label><kwd><named-content xmlns:xlink="http://www.w3.org/1999/xlink" content-type="kingdom">Animalia</named-content></kwd><kwd><named-content xmlns:xlink="http://www.w3.org/1999/xlink" content-type="order">Coleoptera</named-content></kwd><kwd><named-content xmlns:xlink="http://www.w3.org/1999/xlink" content-type="family">Curculionidae</named-content></kwd></kwd-group><mixed-citation publication-type="journal"><person-group><name><surname>Gosik</surname><given-names>Rafał</given-names></name><name><surname>Sprick</surname><given-names>Peter</given-names></name><name><surname>Morris</surname><given-names>Michael G.</given-names></name></person-group><article-title>Descriptions of immature stages of four species of the genera <italic><tp:taxon-name><tp:taxon-name-part taxon-name-part-type="genus" reg="Graptus">Graptus</tp:taxon-name-part></tp:taxon-name></italic>, <italic><tp:taxon-name><tp:taxon-name-part taxon-name-part-type="genus" reg="Peritelus">Peritelus</tp:taxon-name-part></tp:taxon-name></italic>, <italic><tp:taxon-name><tp:taxon-name-part taxon-name-part-type="genus" reg="Philopedon">Philopedon</tp:taxon-name-part></tp:taxon-name></italic>, and <italic><tp:taxon-name><tp:taxon-name-part taxon-name-part-type="genus" reg="Tanymecus">Tanymecus</tp:taxon-name-part></tp:taxon-name></italic> and larval instar determination in <italic><tp:taxon-name><tp:taxon-name-part taxon-name-part-type="genus" reg="Tanymecus">Tanymecus</tp:taxon-name-part></tp:taxon-name></italic> (<tp:taxon-name><tp:taxon-name-part taxon-name-part-type="order">Coleoptera</tp:taxon-name-part></tp:taxon-name>, <tp:taxon-name><tp:taxon-name-part taxon-name-part-type="family">Curculionidae</tp:taxon-name-part></tp:taxon-name>, <tp:taxon-name><tp:taxon-name-part taxon-name-part-type="subfamily">Entiminae</tp:taxon-name-part></tp:taxon-name>)</article-title><source>Zookeys</source><day>7</day><month>1</month><year>2019</year><volume>2019</volume><issue>813</issue><fpage>111</fpage><lpage>150</lpage><pub-id pub-id-type="doi">10.3897/zookeys.813.30336</pub-id></mixed-citation></tp:treatment-meta><tp:nomenclature><tp:taxon-name>
            <tp:taxon-name-part taxon-name-part-type="genus" reg="Philopedon">Philopedon</tp:taxon-name-part>
            <tp:taxon-name-part taxon-name-part-type="species" reg="plagiatum">plagiatum</tp:taxon-name-part>
          </tp:taxon-name></tp:nomenclature><tp:treatment-sec sec-type="material" id="SECID0E4SBG"><title>Specimens examined.</title><p><bold>6 premature larvae</bold>: Germany, Niedersachsen, Hannover-Vahrenheide, Kugelfangtrift, nutrient-poor sandy grassland, collected <abbrev xmlns:xlink="http://www.w3.org/1999/xlink" xlink:title="antenna" id="ABBRID0EFTBG" xlink:type="simple">at</abbrev> sparsely grown sites under <italic><tp:taxon-name><tp:taxon-name-part taxon-name-part-type="genus" reg="Plantago">Plantago</tp:taxon-name-part><tp:taxon-name-part taxon-name-part-type="species" reg="lanceolata">lanceolata</tp:taxon-name-part></tp:taxon-name></italic>, 02.10.2011: 3 ex., 11.11.2011: 3 ex.</p><!--PageBreak--><p><bold>3 mature larvae</bold>: same site <abbrev xmlns:xlink="http://www.w3.org/1999/xlink" xlink:title="alar (larva)" id="ABBRID0EZTBG" xlink:type="simple">as</abbrev> before, 02.10.2011: 1 ex., 11.11.2011: 1 ex.; Denmark, Syddanmark, Emmerlev Klev near Højer, moraine <abbrev xmlns:xlink="http://www.w3.org/1999/xlink" xlink:title="antenna" id="ABBRID0E4TBG" xlink:type="simple">at</abbrev> the sandy sea shore of the North Sea, collected on 13.08.2015: 1 ex., between the roots of <tp:taxon-name><tp:taxon-name-part taxon-name-part-type="genus" reg="Plantago">Plantago</tp:taxon-name-part><tp:taxon-name-part taxon-name-part-type="species" reg="maritima">maritima</tp:taxon-name-part><tp:taxon-name-part taxon-name-part-type="authority">L.</tp:taxon-name-part><tp:taxon-name-part taxon-name-part-type="infraspecific-rank">subsp.</tp:taxon-name-part><tp:taxon-name-part taxon-name-part-type="subspecies" reg="maritima">maritima</tp:taxon-name-part></tp:taxon-name>, very probably; <italic><tp:taxon-name><tp:taxon-name-part taxon-name-part-type="genus" reg="Plantago">P.</tp:taxon-name-part><tp:taxon-name-part taxon-name-part-type="species" reg="lanceolata">lanceolata</tp:taxon-name-part></tp:taxon-name></italic> was also present nearby.</p></tp:treatment-sec><tp:treatment-sec sec-type="description" id="SECID0EAVBG"><title>Description of the mature larva.</title><p>Body length: 6.5–8.2 mm, body width <abbrev xmlns:xlink="http://www.w3.org/1999/xlink" xlink:title="antenna" id="ABBRID0EGVBG" xlink:type="simple">at</abbrev> the widest part (level of first abdominal segment): 2.4–3.4 mm, head width: 0.97–1.03 mm, head height: 0.75–0.83 mm.</p><p>Body (Figs <xref ref-type="fig" rid="F1">7–9</xref>). Slender, elongate, slightly narrowed bilaterally dorso-ventrally. Prothorax slightly smaller than mesothorax; metathorax <abbrev xmlns:xlink="http://www.w3.org/1999/xlink" xlink:title="alar (larva)" id="ABBRID0EQVBG" xlink:type="simple">as</abbrev> wide <abbrev xmlns:xlink="http://www.w3.org/1999/xlink" xlink:title="alar (larva)" id="ABBRID0EUVBG" xlink:type="simple">as</abbrev> mesothorax. Abdominal segments 1–7 of almost equal length. Abdominal segment 8 wide, flattened posteriorly, with conical lateral lobes. Abdominal segment 9 strongly reduced, consisting of 4 well-isolated lobes, ventral almost rounded, lateral conical, dorsal semicircular. Abdominal segment 10 consists of 4 anal lobes of almost equal size. Anus located ter<!--PageBreak-->minally, covered by lobes of abdominal segment 9. Apical parts of lateral lobes of the segments 6–8 and all lobes of segment 9 darkly sclerotized (Figs <xref ref-type="fig" rid="F15">46–48</xref>). Spiracles (of thoracic and abdominal segments 1–8) annular. Chaetotaxy well developed, setae capilliform, variable in length, yellowish to brown. Each side of prothorax (Fig. <xref ref-type="fig" rid="F15">44</xref>) with 9 <italic><abbrev xmlns:xlink="http://www.w3.org/1999/xlink" xlink:title="pronotal" id="ABBRID0EDWBG" xlink:type="simple">prns</abbrev></italic> of unequal length, placed on the weakly sclerotized pronotal sclerite; 2 <italic><abbrev xmlns:xlink="http://www.w3.org/1999/xlink" xlink:title="pleural" id="ABBRID0EIWBG" xlink:type="simple">ps</abbrev></italic> and 1 <italic><abbrev xmlns:xlink="http://www.w3.org/1999/xlink" xlink:title="eusternal" id="ABBRID0ENWBG" xlink:type="simple">eus</abbrev></italic> very short. Meso- and metathorax (Fig. <xref ref-type="fig" rid="F15">44</xref>) on each side with 1 moderately long <!--PageBreak--><italic><abbrev xmlns:xlink="http://www.w3.org/1999/xlink" xlink:title="prodorsal" id="ABBRID0EXWBG" xlink:type="simple">prs</abbrev></italic> and 4 <italic><abbrev xmlns:xlink="http://www.w3.org/1999/xlink" xlink:title="postdorsal" id="ABBRID0E3WBG" xlink:type="simple">pds</abbrev></italic>, variable in length (first, second and fourth short, third moderately long), 2 short <italic><abbrev xmlns:xlink="http://www.w3.org/1999/xlink" xlink:title="alar (larva)" id="ABBRID0EBXBG" xlink:type="simple">as</abbrev></italic>, 3 minute (various in length) <italic><abbrev xmlns:xlink="http://www.w3.org/1999/xlink" xlink:title="spiracular" id="ABBRID0EGXBG" xlink:type="simple">ss</abbrev></italic>, 1 moderately long <italic><abbrev xmlns:xlink="http://www.w3.org/1999/xlink" xlink:title="epipleural" id="ABBRID0ELXBG" xlink:type="simple">eps</abbrev></italic>, 1 short <italic><abbrev xmlns:xlink="http://www.w3.org/1999/xlink" xlink:title="pleural" id="ABBRID0EQXBG" xlink:type="simple">ps</abbrev></italic> and 1 <italic><abbrev xmlns:xlink="http://www.w3.org/1999/xlink" xlink:title="eusternal" id="ABBRID0EVXBG" xlink:type="simple">eus</abbrev>.</italic> Each pedal area of thoracic segments with 9 <italic><abbrev xmlns:xlink="http://www.w3.org/1999/xlink" xlink:title="pedal" id="ABBRID0E2XBG" xlink:type="simple">pda</abbrev></italic>, variable in length. Abd. segment 1–8 (Figs <xref ref-type="fig" rid="F15">45–48</xref>) on each side with 1 short <italic><abbrev xmlns:xlink="http://www.w3.org/1999/xlink" xlink:title="prodorsal" id="ABBRID0EEYBG" xlink:type="simple">prs</abbrev></italic> and 5 <italic><abbrev xmlns:xlink="http://www.w3.org/1999/xlink" xlink:title="postdorsal" id="ABBRID0EJYBG" xlink:type="simple">pds</abbrev></italic>, almost equal in length, arranged along the posterior margin of each segment, 1 minute and 1 long <italic><abbrev xmlns:xlink="http://www.w3.org/1999/xlink" xlink:title="spiracular" id="ABBRID0EOYBG" xlink:type="simple">ss</abbrev></italic> (segment 8 with 1 minute <italic><abbrev xmlns:xlink="http://www.w3.org/1999/xlink" xlink:title="spiracular" id="ABBRID0ETYBG" xlink:type="simple">ss</abbrev></italic> only), 4 <italic><abbrev xmlns:xlink="http://www.w3.org/1999/xlink" xlink:title="epipleural" id="ABBRID0EYYBG" xlink:type="simple">eps</abbrev></italic> (segment 6 with 3 <italic><abbrev xmlns:xlink="http://www.w3.org/1999/xlink" xlink:title="epipleural" id="ABBRID0E4YBG" xlink:type="simple">eps</abbrev></italic>, segments 7 and 8 with 2 <italic><abbrev xmlns:xlink="http://www.w3.org/1999/xlink" xlink:title="epipleural" id="ABBRID0ECZBG" xlink:type="simple">eps</abbrev></italic>) and 2 <italic><abbrev xmlns:xlink="http://www.w3.org/1999/xlink" xlink:title="pleural" id="ABBRID0EHZBG" xlink:type="simple">ps</abbrev></italic>, equal in length, 1 <italic><abbrev xmlns:xlink="http://www.w3.org/1999/xlink" xlink:title="laterosternal" id="ABBRID0EMZBG" xlink:type="simple">lsts</abbrev></italic> and 2 short <italic><abbrev xmlns:xlink="http://www.w3.org/1999/xlink" xlink:title="eusternal" id="ABBRID0ERZBG" xlink:type="simple">eus</abbrev>.</italic> Abdominal setae increase slightly and gradually from segment 1 to 8. Abd. segment 9 (Figs <xref ref-type="fig" rid="F15">46–48</xref>) on each side with 2 moderately long <italic><abbrev xmlns:xlink="http://www.w3.org/1999/xlink" xlink:title="discal (pupa)" id="ABBRID0E2ZBG" xlink:type="simple">ds</abbrev></italic>, located near the posterior margin of the segment, 1 moderately long <italic><abbrev xmlns:xlink="http://www.w3.org/1999/xlink" xlink:title="pleural" id="ABBRID0EA1BG" xlink:type="simple">ps</abbrev></italic> and 2 short <italic><abbrev xmlns:xlink="http://www.w3.org/1999/xlink" xlink:title="sternal" id="ABBRID0EF1BG" xlink:type="simple">sts</abbrev>.</italic> Anal lobes without setae.</p><fig id="F15" position="float" orientation="portrait"><label>Figures 44–48.</label><caption><p><italic><tp:taxon-name><tp:taxon-name-part taxon-name-part-type="genus" reg="Philopedon">Philopedon</tp:taxon-name-part><tp:taxon-name-part taxon-name-part-type="species" reg="plagiatum">plagiatum</tp:taxon-name-part></tp:taxon-name></italic> mature larva, habitus and chaetotaxy. <bold>44</bold> Thoracic segments lateral view <bold>45</bold> First abdominal segment lateral view <bold>46</bold> Abdominal segments 7–10 lateral view <bold>47</bold> Abdominal segments 7–10 ventral view <bold>48</bold> Abdominal segments 7–10 dorsal view. Abbreviations: Th. 1–3 – thoracic segments 1–3, Abd. 1–10 – abdominal segments 1–10, setae: <italic><abbrev xmlns:xlink="http://www.w3.org/1999/xlink" xlink:title="alar (larva)" id="ABBRID0EG2BG" xlink:type="simple">as</abbrev></italic> – alar, <italic><abbrev xmlns:xlink="http://www.w3.org/1999/xlink" xlink:title="pleural" id="ABBRID0EL2BG" xlink:type="simple">ps</abbrev></italic> – pleural, <italic><abbrev xmlns:xlink="http://www.w3.org/1999/xlink" xlink:title="epipleural" id="ABBRID0EQ2BG" xlink:type="simple">eps</abbrev></italic> – epipleural, <italic><abbrev xmlns:xlink="http://www.w3.org/1999/xlink" xlink:title="discal (pupa)" id="ABBRID0EV2BG" xlink:type="simple">ds</abbrev></italic> – dorsal, <italic><abbrev xmlns:xlink="http://www.w3.org/1999/xlink" xlink:title="laterosternal" id="ABBRID0E12BG" xlink:type="simple">lsts</abbrev></italic> – laterosternal, <italic><abbrev xmlns:xlink="http://www.w3.org/1999/xlink" xlink:title="eusternal" id="ABBRID0E62BG" xlink:type="simple">eus</abbrev></italic> – eusternal, <italic><abbrev xmlns:xlink="http://www.w3.org/1999/xlink" xlink:title="pedal" id="ABBRID0EE3BG" xlink:type="simple">pda</abbrev></italic> – pedal, <italic><abbrev xmlns:xlink="http://www.w3.org/1999/xlink" xlink:title="postdorsal" id="ABBRID0EJ3BG" xlink:type="simple">pds</abbrev></italic> – postdorsal, <italic><abbrev xmlns:xlink="http://www.w3.org/1999/xlink" xlink:title="pronotal" id="ABBRID0EO3BG" xlink:type="simple">prns</abbrev></italic> – pronotal, <italic><abbrev xmlns:xlink="http://www.w3.org/1999/xlink" xlink:title="prodorsal" id="ABBRID0ET3BG" xlink:type="simple">prs</abbrev></italic> – prodorsal, <italic>sps</italic> – spiracular, <italic><abbrev xmlns:xlink="http://www.w3.org/1999/xlink" xlink:title="sternal" id="ABBRID0E13BG" xlink:type="simple">sts</abbrev></italic> – sternal.</p></caption><graphic xmlns:xlink="http://www.w3.org/1999/xlink" xlink:href="zookeys-813-111-g015.jpg" id="oo_255317.jpg" position="float" orientation="portrait" xlink:type="simple"/></fig><p>Head (Fig. <xref ref-type="fig" rid="F16">49</xref>). Greyish to light yellow, suboval, slightly oblate bilaterally; frontal suture almost invisible, endocarina absent. Setae on head capilliform; <italic><abbrev xmlns:xlink="http://www.w3.org/1999/xlink" xlink:title="dorsal epicranial" id="ABBRID0EH4BG" xlink:type="simple">des</abbrev><sub>1, 2, 3, 5</sub></italic> long, equal in length, <italic><abbrev xmlns:xlink="http://www.w3.org/1999/xlink" xlink:title="dorsal epicranial" id="ABBRID0EN4BG" xlink:type="simple">des</abbrev><sub>4</sub></italic> very short; <italic><abbrev xmlns:xlink="http://www.w3.org/1999/xlink" xlink:title="dorsal epicranial" id="ABBRID0ET4BG" xlink:type="simple">des</abbrev><sub>1</sub></italic> and <italic><abbrev xmlns:xlink="http://www.w3.org/1999/xlink" xlink:title="dorsal epicranial" id="ABBRID0EZ4BG" xlink:type="simple">des</abbrev><sub>2</sub></italic> located in the central part of epicranium, <italic><abbrev xmlns:xlink="http://www.w3.org/1999/xlink" xlink:title="dorsal epicranial" id="ABBRID0E64BG" xlink:type="simple">des</abbrev><sub>3</sub></italic> and <italic><abbrev xmlns:xlink="http://www.w3.org/1999/xlink" xlink:title="dorsal epicranial" id="ABBRID0EF5BG" xlink:type="simple">des</abbrev><sub>4</sub></italic> placed on epicranium close to <italic><abbrev xmlns:xlink="http://www.w3.org/1999/xlink" xlink:title="dorsal epicranial" id="ABBRID0EL5BG" xlink:type="simple">des</abbrev><sub>3</sub></italic>, <italic><abbrev xmlns:xlink="http://www.w3.org/1999/xlink" xlink:title="dorsal epicranial" id="ABBRID0ER5BG" xlink:type="simple">des</abbrev><sub>5</sub></italic> located anterolaterally; <italic><abbrev xmlns:xlink="http://www.w3.org/1999/xlink" xlink:title="frontal" id="ABBRID0EX5BG" xlink:type="simple">fs</abbrev><sub>4, 5</sub></italic> equal in length, <italic><abbrev xmlns:xlink="http://www.w3.org/1999/xlink" xlink:title="frontal" id="ABBRID0E45BG" xlink:type="simple">fs</abbrev><sub>3</sub></italic> very short; <italic><abbrev xmlns:xlink="http://www.w3.org/1999/xlink" xlink:title="frontal" id="ABBRID0ED6BG" xlink:type="simple">fs</abbrev><sub>3</sub></italic> placed medially, <italic><abbrev xmlns:xlink="http://www.w3.org/1999/xlink" xlink:title="frontal" id="ABBRID0EJ6BG" xlink:type="simple">fs</abbrev><sub>4</sub></italic> located anteromedially, <italic><abbrev xmlns:xlink="http://www.w3.org/1999/xlink" xlink:title="frontal" id="ABBRID0EP6BG" xlink:type="simple">fs</abbrev><sub>5</sub></italic> anterolaterally, close to epistome; <italic><abbrev xmlns:xlink="http://www.w3.org/1999/xlink" xlink:title="lateral epicranial" id="ABBRID0EV6BG" xlink:type="simple">les</abbrev><sub>1</sub></italic> and <italic><abbrev xmlns:xlink="http://www.w3.org/1999/xlink" xlink:title="lateral epicranial" id="ABBRID0E26BG" xlink:type="simple">les</abbrev><sub>2</sub></italic> equal in length, slightly shorter than <italic><abbrev xmlns:xlink="http://www.w3.org/1999/xlink" xlink:title="dorsal epicranial" id="ABBRID0ECAAI" xlink:type="simple">des</abbrev><sub>1</sub></italic>. Single <italic><abbrev xmlns:xlink="http://www.w3.org/1999/xlink" xlink:title="ventral (larva)" id="ABBRID0EIAAI" xlink:type="simple">ves</abbrev></italic> moderately long. Postepicranial area with 4 very short <italic><abbrev xmlns:xlink="http://www.w3.org/1999/xlink" xlink:title="postepicranial" id="ABBRID0ENAAI" xlink:type="simple">pes</abbrev></italic> (Fig. <xref ref-type="fig" rid="F16">49</xref>). Antenna (Figs <xref ref-type="fig" rid="F17">50</xref>, <xref ref-type="fig" rid="F17">51</xref>) located <abbrev xmlns:xlink="http://www.w3.org/1999/xlink" xlink:title="antenna" id="ABBRID0E4AAI" xlink:type="simple">at</abbrev> the end of frontal suture; antennal segment membranous, bearing sensorium usually cushion-like, truncate <abbrev xmlns:xlink="http://www.w3.org/1999/xlink" xlink:title="antenna" id="ABBRID0EBBAI" xlink:type="simple">at</abbrev> apex (<abbrev xmlns:xlink="http://www.w3.org/1999/xlink" xlink:title="sensorium" id="ABBRID0EFBAI" xlink:type="simple">Se</abbrev>) (Fig. <xref ref-type="fig" rid="F17">50</xref>) or occasionally conical-like (Fig. <xref ref-type="fig" rid="F17">51</xref>), and 5 sensilla: 2 ampullacea (<abbrev xmlns:xlink="http://www.w3.org/1999/xlink" xlink:title="sensillum ampullaceum" id="ABBRID0ERBAI" xlink:type="simple">sa</abbrev>) and 3 basiconica (<abbrev xmlns:xlink="http://www.w3.org/1999/xlink" xlink:title="sensillum basiconicum" id="ABBRID0EVBAI" xlink:type="simple">sb</abbrev>). Labrum (regular) (Figs <xref ref-type="fig" rid="F18">52</xref>, <xref ref-type="fig" rid="F18">53</xref>) (deformed) (Fig. <xref ref-type="fig" rid="F18">54</xref>) almost semicircular, anterior margin doubly sinuate; 3 pairs of <italic><abbrev xmlns:xlink="http://www.w3.org/1999/xlink" xlink:title="labral" id="ABBRID0EGCAI" xlink:type="simple">lrs</abbrev></italic> almost equal in length; <italic><abbrev xmlns:xlink="http://www.w3.org/1999/xlink" xlink:title="labral" id="ABBRID0ELCAI" xlink:type="simple">lrs</abbrev><sub>1</sub></italic> placed medially, <italic><abbrev xmlns:xlink="http://www.w3.org/1999/xlink" xlink:title="labral" id="ABBRID0ERCAI" xlink:type="simple">lrs</abbrev><sub>2</sub></italic> anteromedially, <italic><abbrev xmlns:xlink="http://www.w3.org/1999/xlink" xlink:title="labral" id="ABBRID0EXCAI" xlink:type="simple">lrs</abbrev><sub>3</sub></italic> anterolaterally. Clypeus (Figs <xref ref-type="fig" rid="F18">52</xref>, <xref ref-type="fig" rid="F18">53</xref>) trapezoid, anterior margin of clypeus straight; 2 pairs of <italic><abbrev xmlns:xlink="http://www.w3.org/1999/xlink" xlink:title="clypeal" id="ABBRID0EFDAI" xlink:type="simple">cls</abbrev></italic> almost <abbrev xmlns:xlink="http://www.w3.org/1999/xlink" xlink:title="alar (larva)" id="ABBRID0EJDAI" xlink:type="simple">as</abbrev> long <abbrev xmlns:xlink="http://www.w3.org/1999/xlink" xlink:title="alar (larva)" id="ABBRID0ENDAI" xlink:type="simple">as</abbrev><italic><abbrev xmlns:xlink="http://www.w3.org/1999/xlink" xlink:title="labral" id="ABBRID0ESDAI" xlink:type="simple">lrs</abbrev></italic>–<italic><abbrev xmlns:xlink="http://www.w3.org/1999/xlink" xlink:title="clypeal" id="ABBRID0EXDAI" xlink:type="simple">cls</abbrev><sub>1</sub></italic> located posterolaterally, <italic><abbrev xmlns:xlink="http://www.w3.org/1999/xlink" xlink:title="clypeal" id="ABBRID0E4DAI" xlink:type="simple">cls</abbrev><sub>2</sub></italic> posteromedially; <abbrev xmlns:xlink="http://www.w3.org/1999/xlink" xlink:title="clypeal sensorium" id="ABBRID0ECEAI" xlink:type="simple">clss</abbrev> clearly visible placed posteriorly, between <italic><abbrev xmlns:xlink="http://www.w3.org/1999/xlink" xlink:title="clypeal" id="ABBRID0EHEAI" xlink:type="simple">cls</abbrev>.</italic> Epipharynx (Fig. <xref ref-type="fig" rid="F18">53</xref>) with 3 pairs of finger-shaped <italic><abbrev xmlns:xlink="http://www.w3.org/1999/xlink" xlink:title="anterolateral" id="ABBRID0EREAI" xlink:type="simple">als</abbrev></italic> of various lengths; 3 pairs of rod-shaped <italic><abbrev xmlns:xlink="http://www.w3.org/1999/xlink" xlink:title="anteromedial" id="ABBRID0EWEAI" xlink:type="simple">ams</abbrev></italic>: <italic><abbrev xmlns:xlink="http://www.w3.org/1999/xlink" xlink:title="anteromedial" id="ABBRID0E2EAI" xlink:type="simple">ams</abbrev><sub>1</sub></italic> and <italic><abbrev xmlns:xlink="http://www.w3.org/1999/xlink" xlink:title="anteromedial" id="ABBRID0EBFAI" xlink:type="simple">ams</abbrev><sub>3</sub></italic> short, <italic><abbrev xmlns:xlink="http://www.w3.org/1999/xlink" xlink:title="anteromedial" id="ABBRID0EHFAI" xlink:type="simple">ams</abbrev><sub>2</sub></italic> moderately long; 2 pairs of rod-shaped <italic><abbrev xmlns:xlink="http://www.w3.org/1999/xlink" xlink:title="median" id="ABBRID0ENFAI" xlink:type="simple">mes</abbrev></italic>, equal in length, both placed anteromedially very close to <italic><abbrev xmlns:xlink="http://www.w3.org/1999/xlink" xlink:title="anteromedial" id="ABBRID0ESFAI" xlink:type="simple">ams</abbrev>.</italic> Surface of epipharynx (especially close to margin) covered with asperities. Labral rods short, rounded, slightly converging posteriorly. Mandibles (Fig. <xref ref-type="fig" rid="F19">55</xref>) curved, narrow, with divided apex (teeth different in length). There is an elongated protuberance on the cutting edge between the apex and the middle of the mandible; both <italic><abbrev xmlns:xlink="http://www.w3.org/1999/xlink" xlink:title="mandibular" id="ABBRID0E3FAI" xlink:type="simple">mds</abbrev></italic> capilliform, almost equal in length. Maxilla (Figs <xref ref-type="fig" rid="F20">56–58</xref>) with 1 <italic><abbrev xmlns:xlink="http://www.w3.org/1999/xlink" xlink:title="stipal" id="ABBRID0EFGAI" xlink:type="simple">stps</abbrev></italic> and 2 <italic><abbrev xmlns:xlink="http://www.w3.org/1999/xlink" xlink:title="palpiferal" id="ABBRID0EKGAI" xlink:type="simple">pfs</abbrev></italic> of equal length; mala with 8 finger- or rod-like <italic><abbrev xmlns:xlink="http://www.w3.org/1999/xlink" xlink:title="dorsal malar" id="ABBRID0EPGAI" xlink:type="simple">dms</abbrev></italic> (Fig. <xref ref-type="fig" rid="F20">57</xref>) and 4 <italic><abbrev xmlns:xlink="http://www.w3.org/1999/xlink" xlink:title="ventral malar" id="ABBRID0EYGAI" xlink:type="simple">vms</abbrev></italic>, both varied in length (Fig. <xref ref-type="fig" rid="F20">58</xref>); <italic><abbrev xmlns:xlink="http://www.w3.org/1999/xlink" xlink:title="malar basiventral" id="ABBRID0EBHAI" xlink:type="simple">mbs</abbrev></italic> very short. Maxillary palpi with 2 palpomeres, basal with short <italic><abbrev xmlns:xlink="http://www.w3.org/1999/xlink" xlink:title="maxillary palp" id="ABBRID0EGHAI" xlink:type="simple">mps</abbrev></italic>; distal palpomere apically with a group of sensilla, each palpomere with a pore. Basal palpomere wider than distal, both of almost equal length. Prelabium (Fig. <xref ref-type="fig" rid="F20">56</xref>) cup-like with 1 long <italic><abbrev xmlns:xlink="http://www.w3.org/1999/xlink" xlink:title="prelabial" id="ABBRID0EPHAI" xlink:type="simple">prms</abbrev></italic>, located medially. Ligula with 2 pairs of <italic><abbrev xmlns:xlink="http://www.w3.org/1999/xlink" xlink:title="ligular" id="ABBRID0EUHAI" xlink:type="simple">ligs</abbrev></italic>, various in length. Premental sclerite clearly visible, trident-shaped (median branch weakly sclerotized), posterior extension with elongated apex. Labial palpi 2–segmented; apex of distal palpomere with some sensilla; each palpomere with a pore. Basal palpomere slightly wider and shorter than distal. Postlabium (Fig. <xref ref-type="fig" rid="F20">56</xref>) with 3 capilliform <italic><abbrev xmlns:xlink="http://www.w3.org/1999/xlink" xlink:title="postlabial" id="ABBRID0E4HAI" xlink:type="simple">pms</abbrev></italic>, the first pair located anteromedially, the remaining 2 pairs posterolaterally; <italic><abbrev xmlns:xlink="http://www.w3.org/1999/xlink" xlink:title="postlabial" id="ABBRID0ECIAI" xlink:type="simple">pms</abbrev><sub>1</sub></italic> minute, <italic><abbrev xmlns:xlink="http://www.w3.org/1999/xlink" xlink:title="postlabial" id="ABBRID0EIIAI" xlink:type="simple">pms</abbrev><sub>2</sub></italic> very long, <italic><abbrev xmlns:xlink="http://www.w3.org/1999/xlink" xlink:title="postlabial" id="ABBRID0EOIAI" xlink:type="simple">pms</abbrev><sub>3</sub></italic> moderately long. Surface of postlabium and stipes partially covered with asperities.</p><fig id="F16" position="float" orientation="portrait"><label>Figure 49.</label><caption><p><italic><tp:taxon-name><tp:taxon-name-part taxon-name-part-type="genus" reg="Philopedon">Philopedon</tp:taxon-name-part><tp:taxon-name-part taxon-name-part-type="species" reg="plagiatum">plagiatum</tp:taxon-name-part></tp:taxon-name></italic> mature larva, head, frontal view. Abbreviations: <abbrev xmlns:xlink="http://www.w3.org/1999/xlink" xlink:title="antenna" id="ABBRID0EEJAI" xlink:type="simple">at</abbrev> – antenna, setae: <italic><abbrev xmlns:xlink="http://www.w3.org/1999/xlink" xlink:title="dorsal epicranial" id="ABBRID0EJJAI" xlink:type="simple">des</abbrev></italic> – dorsal epicranial, <italic><abbrev xmlns:xlink="http://www.w3.org/1999/xlink" xlink:title="frontal" id="ABBRID0EOJAI" xlink:type="simple">fs</abbrev></italic> – frontal, <italic><abbrev xmlns:xlink="http://www.w3.org/1999/xlink" xlink:title="lateral epicranial" id="ABBRID0ETJAI" xlink:type="simple">les</abbrev></italic> – lateral epicranial, <italic><abbrev xmlns:xlink="http://www.w3.org/1999/xlink" xlink:title="postepicranial" id="ABBRID0EYJAI" xlink:type="simple">pes</abbrev></italic> – postepicranial, <italic><abbrev xmlns:xlink="http://www.w3.org/1999/xlink" xlink:title="ventral (larva)" id="ABBRID0E4JAI" xlink:type="simple">ves</abbrev></italic> – ventral.</p></caption><graphic xmlns:xlink="http://www.w3.org/1999/xlink" xlink:href="zookeys-813-111-g016.jpg" id="oo_255318.jpg" position="float" orientation="portrait" xlink:type="simple"/></fig><fig id="F17" position="float" orientation="portrait"><label>Figures 50–51.</label><caption><p><italic><tp:taxon-name><tp:taxon-name-part taxon-name-part-type="genus" reg="Philopedon">Philopedon</tp:taxon-name-part><tp:taxon-name-part taxon-name-part-type="species" reg="plagiatum">plagiatum</tp:taxon-name-part></tp:taxon-name></italic> mature larva, right antenna. <bold>50</bold> Cushion-like <bold>51</bold> Conical–shaped. Abbreviations: <abbrev xmlns:xlink="http://www.w3.org/1999/xlink" xlink:title="sensorium" id="ABBRID0EYKAI" xlink:type="simple">Se</abbrev> – sensorium, <abbrev xmlns:xlink="http://www.w3.org/1999/xlink" xlink:title="sensillum ampullaceum" id="ABBRID0E3KAI" xlink:type="simple">sa</abbrev> – sensillum ampullaceum, <abbrev xmlns:xlink="http://www.w3.org/1999/xlink" xlink:title="sensillum basiconicum" id="ABBRID0EALAI" xlink:type="simple">sb</abbrev> – sensillum basiconicum.</p></caption><graphic xmlns:xlink="http://www.w3.org/1999/xlink" xlink:href="zookeys-813-111-g017.jpg" id="oo_255319.jpg" position="float" orientation="portrait" xlink:type="simple"/></fig><fig id="F18" position="float" orientation="portrait"><label>Figures 52–54.</label><caption><p><italic><tp:taxon-name><tp:taxon-name-part taxon-name-part-type="genus" reg="Philopedon">Philopedon</tp:taxon-name-part><tp:taxon-name-part taxon-name-part-type="species" reg="plagiatum">plagiatum</tp:taxon-name-part></tp:taxon-name></italic> mature larva, body parts. <bold>52</bold> Clypeus and labrum <bold>53</bold> Epipharynx <bold>54</bold> Clypeus and labrum, deformed. Abbreviations: <abbrev xmlns:xlink="http://www.w3.org/1999/xlink" xlink:title="clypeal sensorium" id="ABBRID0E4LAI" xlink:type="simple">clss</abbrev> – clypeal sensorium, <abbrev xmlns:xlink="http://www.w3.org/1999/xlink" xlink:title="labral rods" id="ABBRID0EBMAI" xlink:type="simple">lr</abbrev> – labral rods, setae: <italic><abbrev xmlns:xlink="http://www.w3.org/1999/xlink" xlink:title="anterolateral" id="ABBRID0EGMAI" xlink:type="simple">als</abbrev></italic> – anterolateral, <italic><abbrev xmlns:xlink="http://www.w3.org/1999/xlink" xlink:title="anteromedial" id="ABBRID0ELMAI" xlink:type="simple">ams</abbrev></italic> – anteromedial, <italic><abbrev xmlns:xlink="http://www.w3.org/1999/xlink" xlink:title="clypeal" id="ABBRID0EQMAI" xlink:type="simple">cls</abbrev></italic> – clypeal, <italic><abbrev xmlns:xlink="http://www.w3.org/1999/xlink" xlink:title="labral" id="ABBRID0EVMAI" xlink:type="simple">lrs</abbrev></italic> – labral, <italic><abbrev xmlns:xlink="http://www.w3.org/1999/xlink" xlink:title="median" id="ABBRID0E1MAI" xlink:type="simple">mes</abbrev></italic> – median.</p></caption><graphic xmlns:xlink="http://www.w3.org/1999/xlink" xlink:href="zookeys-813-111-g018.jpg" id="oo_255320.jpg" position="float" orientation="portrait" xlink:type="simple"/></fig><fig id="F19" position="float" orientation="portrait"><label>Figure 55.</label><caption><p><italic><tp:taxon-name><tp:taxon-name-part taxon-name-part-type="genus" reg="Philopedon">Philopedon</tp:taxon-name-part><tp:taxon-name-part taxon-name-part-type="species" reg="plagiatum">plagiatum</tp:taxon-name-part></tp:taxon-name></italic> mature larva, left mandible. Abbreviations: <italic><abbrev xmlns:xlink="http://www.w3.org/1999/xlink" xlink:title="mandibular" id="ABBRID0ESNAI" xlink:type="simple">mds</abbrev></italic> – mandibular seta.</p></caption><graphic xmlns:xlink="http://www.w3.org/1999/xlink" xlink:href="zookeys-813-111-g019.jpg" id="oo_255321.jpg" position="float" orientation="portrait" xlink:type="simple"/></fig><fig id="F20" position="float" orientation="portrait"><label>Figures 56–58.</label><caption><p><italic><tp:taxon-name><tp:taxon-name-part taxon-name-part-type="genus" reg="Philopedon">Philopedon</tp:taxon-name-part><tp:taxon-name-part taxon-name-part-type="species" reg="plagiatum">plagiatum</tp:taxon-name-part></tp:taxon-name></italic> mature larva, body parts. <bold>56</bold> Maxillolabial complex ventral aspect <bold>57</bold> Right maxilla apical part dorsal aspect <bold>58</bold> Right maxilla apical part ventral aspect. Abbreviations: setae: <italic><abbrev xmlns:xlink="http://www.w3.org/1999/xlink" xlink:title="dorsal malar" id="ABBRID0EQOAI" xlink:type="simple">dms</abbrev></italic> – dorsal malar, <italic><abbrev xmlns:xlink="http://www.w3.org/1999/xlink" xlink:title="ligular" id="ABBRID0EVOAI" xlink:type="simple">ligs</abbrev></italic> – ligular, <italic><abbrev xmlns:xlink="http://www.w3.org/1999/xlink" xlink:title="malar basiventral" id="ABBRID0E1OAI" xlink:type="simple">mbs</abbrev></italic> – malar basiventral, <italic><abbrev xmlns:xlink="http://www.w3.org/1999/xlink" xlink:title="maxillary palp" id="ABBRID0E6OAI" xlink:type="simple">mps</abbrev></italic> – maxillary palp, <italic><abbrev xmlns:xlink="http://www.w3.org/1999/xlink" xlink:title="palpiferal" id="ABBRID0EEPAI" xlink:type="simple">pfs</abbrev></italic> – palpiferal, <italic><abbrev xmlns:xlink="http://www.w3.org/1999/xlink" xlink:title="prelabial" id="ABBRID0EJPAI" xlink:type="simple">prms</abbrev></italic> – prelabial, <italic><abbrev xmlns:xlink="http://www.w3.org/1999/xlink" xlink:title="postlabial" id="ABBRID0EOPAI" xlink:type="simple">pms</abbrev></italic> – postlabial, <italic><abbrev xmlns:xlink="http://www.w3.org/1999/xlink" xlink:title="stipal" id="ABBRID0ETPAI" xlink:type="simple">stps</abbrev></italic> – stipal, <italic><abbrev xmlns:xlink="http://www.w3.org/1999/xlink" xlink:title="ventral malar" id="ABBRID0EYPAI" xlink:type="simple">vms</abbrev></italic> – ventral malar.</p></caption><graphic xmlns:xlink="http://www.w3.org/1999/xlink" xlink:href="zookeys-813-111-g020.jpg" id="oo_255322.jpg" position="float" orientation="portrait" xlink:type="simple"/></fig><!--PageBreak--><!--PageBreak--><!--PageBreak--></tp:treatment-sec><tp:treatment-sec><!--Section generated to contain objects referenced in tp:taxon-treatment.--><fig id="F1" position="float" orientation="portrait"><label>Figures 1–12.</label><caption><p><italic><tp:taxon-name><tp:taxon-name-part taxon-name-part-type="genus" reg="Graptus">Graptus</tp:taxon-name-part><tp:taxon-name-part taxon-name-part-type="species" reg="triguttatus">triguttatus</tp:taxon-name-part></tp:taxon-name></italic> mature larva. <bold>1</bold> Habitus <bold>2</bold> Last abdominal segments lateral view <bold>3</bold> Last abdominal segments ventral view <italic><tp:taxon-name><tp:taxon-name-part taxon-name-part-type="genus" reg="Peritelus">Peritelus</tp:taxon-name-part><tp:taxon-name-part taxon-name-part-type="species" reg="sphaeroides">sphaeroides</tp:taxon-name-part></tp:taxon-name></italic> mature larva. <bold>4</bold> Habitus <bold>5</bold> Last abdominal segments lateral view <bold>6</bold> Last abdominal segments ventral view <italic><tp:taxon-name><tp:taxon-name-part taxon-name-part-type="genus" reg="Philopedon">Philopedon</tp:taxon-name-part><tp:taxon-name-part taxon-name-part-type="species" reg="plagiatum">plagiatum</tp:taxon-name-part></tp:taxon-name></italic> mature larva <bold>7</bold> Habitus <bold>8</bold> Last abdominal segments lateral view <bold>9</bold> Last abdominal segments ventral view <italic><tp:taxon-name><tp:taxon-name-part taxon-name-part-type="genus" reg="Tanymecus">Tanymecus</tp:taxon-name-part><tp:taxon-name-part taxon-name-part-type="species" reg="palliatus">palliatus</tp:taxon-name-part></tp:taxon-name></italic> mature larva <bold>10</bold> Habitus <bold>11</bold> Last abdominal segments lateral view <bold>12</bold> Last abdominal segments ventral view.</p></caption><graphic xmlns:xlink="http://www.w3.org/1999/xlink" xlink:href="zookeys-813-111-g001.jpg" id="oo_255300.jpg" position="float" orientation="portrait" xlink:type="simple"/></fig></tp:treatment-sec></tp:taxon-treatment>
