# Supplementary material for: Descriptions of immature stages of four species of the genera Graptus, Peritelus, Philopedon, and Tanymecus and larval instar determination in Tanymecus (Coleoptera, Curculionidae, Entiminae)
Source: Zookeys. 2019 Jan 7;(813):111–50. doi: 10.3897/zookeys.813.30336 (PMC6331514; doi:10.3897/zookeys.813.30336)
Supplement: XML Treatment for Tanymecus palliatus [file zookeys.813.30336-treatment4.xml]

<!DOCTYPE tp:taxon-treatment
  PUBLIC "-//TaxonX//DTD Taxonomic Treatment Publishing DTD v0 20100105//EN" "tax-treatment-NSO.dtd">
<tp:taxon-treatment xmlns:tp="http://www.plazi.org/taxpub"><tp:treatment-meta><kwd-group><label>Taxon classification</label><kwd><named-content xmlns:xlink="http://www.w3.org/1999/xlink" content-type="kingdom">Animalia</named-content></kwd><kwd><named-content xmlns:xlink="http://www.w3.org/1999/xlink" content-type="order">Coleoptera</named-content></kwd><kwd><named-content xmlns:xlink="http://www.w3.org/1999/xlink" content-type="family">Curculionidae</named-content></kwd></kwd-group><mixed-citation publication-type="journal"><person-group><name><surname>Gosik</surname><given-names>Rafał</given-names></name><name><surname>Sprick</surname><given-names>Peter</given-names></name><name><surname>Morris</surname><given-names>Michael G.</given-names></name></person-group><article-title>Descriptions of immature stages of four species of the genera <italic><tp:taxon-name><tp:taxon-name-part taxon-name-part-type="genus" reg="Graptus">Graptus</tp:taxon-name-part></tp:taxon-name></italic>, <italic><tp:taxon-name><tp:taxon-name-part taxon-name-part-type="genus" reg="Peritelus">Peritelus</tp:taxon-name-part></tp:taxon-name></italic>, <italic><tp:taxon-name><tp:taxon-name-part taxon-name-part-type="genus" reg="Philopedon">Philopedon</tp:taxon-name-part></tp:taxon-name></italic>, and <italic><tp:taxon-name><tp:taxon-name-part taxon-name-part-type="genus" reg="Tanymecus">Tanymecus</tp:taxon-name-part></tp:taxon-name></italic> and larval instar determination in <italic><tp:taxon-name><tp:taxon-name-part taxon-name-part-type="genus" reg="Tanymecus">Tanymecus</tp:taxon-name-part></tp:taxon-name></italic> (<tp:taxon-name><tp:taxon-name-part taxon-name-part-type="order">Coleoptera</tp:taxon-name-part></tp:taxon-name>, <tp:taxon-name><tp:taxon-name-part taxon-name-part-type="family">Curculionidae</tp:taxon-name-part></tp:taxon-name>, <tp:taxon-name><tp:taxon-name-part taxon-name-part-type="subfamily">Entiminae</tp:taxon-name-part></tp:taxon-name>)</article-title><source>Zookeys</source><day>7</day><month>1</month><year>2019</year><volume>2019</volume><issue>813</issue><fpage>111</fpage><lpage>150</lpage><pub-id pub-id-type="doi">10.3897/zookeys.813.30336</pub-id></mixed-citation></tp:treatment-meta><tp:nomenclature><tp:taxon-name>
            <tp:taxon-name-part taxon-name-part-type="genus" reg="Tanymecus">Tanymecus</tp:taxon-name-part>
            <tp:taxon-name-part taxon-name-part-type="species" reg="palliatus">palliatus</tp:taxon-name-part>
          </tp:taxon-name></tp:nomenclature><tp:treatment-sec sec-type="material" id="SECID0EARAI"><title>Specimens examined.</title><p><bold>3 mature larvae</bold>: Germany, Brandenburg, Cottbus: Kittlitz, collected on 09.08.2011 in a permanent field of <italic><tp:taxon-name><tp:taxon-name-part taxon-name-part-type="genus" reg="Medicago">Medicago</tp:taxon-name-part><tp:taxon-name-part taxon-name-part-type="species" reg="sativa">sativa</tp:taxon-name-part></tp:taxon-name></italic> L., together with a <italic><tp:taxon-name><tp:taxon-name-part taxon-name-part-type="genus" reg="Tanymecus">Tanymecus</tp:taxon-name-part></tp:taxon-name></italic> pupa and many larvae of <italic><tp:taxon-name><tp:taxon-name-part taxon-name-part-type="genus" reg="Otiorhynchus">Otiorhynchus</tp:taxon-name-part><tp:taxon-name-part taxon-name-part-type="species" reg="ligustici">ligustici</tp:taxon-name-part></tp:taxon-name></italic> (Linnaeus, 1758).</p><p><bold>12 first instar larvae</bold>: A female collected in the field (Kittlitz) laid eggs on 17.05.2012 in the laboratory in Hannover. Larvae, hatched from eggs on 31.05.2012, were used for this study.</p></tp:treatment-sec><tp:treatment-sec sec-type="description" id="SECID0EJSAI"><title>Description of the mature larva.</title><p>Body length: 8.3–10.0 mm, body width <abbrev xmlns:xlink="http://www.w3.org/1999/xlink" xlink:title="antenna" id="ABBRID0EPSAI" xlink:type="simple">at</abbrev> the widest part (level of first abdominal segment): 2.5–3.2 mm, head width: 1.6–1.8 mm, head height: 1.4–1.6 mm.</p><!--PageBreak--><p>Body (Figs <xref ref-type="fig" rid="F1">10–12</xref>). Moderately stout, slightly curved, rounded in cross section. Prothorax slightly smaller than mesothorax; metathorax <abbrev xmlns:xlink="http://www.w3.org/1999/xlink" xlink:title="alar (larva)" id="ABBRID0E1SAI" xlink:type="simple">as</abbrev> wide <abbrev xmlns:xlink="http://www.w3.org/1999/xlink" xlink:title="alar (larva)" id="ABBRID0E5SAI" xlink:type="simple">as</abbrev> mesothorax. Prothorax with a pair of dark sclerotized, conical protuberances, placed dorsally, near margin with mesothorax (Fig. <xref ref-type="fig" rid="F21">59</xref>). Spiracles (of thoracic and abdominal segments 1–8) annular. Abdominal segments 1–7 of almost equal length, segment 8 wide, flattened posteriorly, with conical lateral lobes. Abdominal segment 9 strongly reduced, consisting of 4 well-isolated lobes, of which the lateral lobes are the biggest; segment 10 consists of 4 anal lobes of various size. Anus located ventrally (Figs <xref ref-type="fig" rid="F1">11</xref>, <xref ref-type="fig" rid="F1">12</xref>, <xref ref-type="fig" rid="F21">62</xref>). Chaetotaxy well developed, setae capilliform, variable in length, greyish or yellowish. Each side of prothorax (Fig. <xref ref-type="fig" rid="F21">59</xref>) with 11 <italic><abbrev xmlns:xlink="http://www.w3.org/1999/xlink" xlink:title="pronotal" id="ABBRID0EXTAI" xlink:type="simple">prns</abbrev></italic> of almost equal size (8 of them placed on the weakly visible premental sclerite, next 3 close to the spiracle; 2 <italic><abbrev xmlns:xlink="http://www.w3.org/1999/xlink" xlink:title="pleural" id="ABBRID0E3TAI" xlink:type="simple">ps</abbrev></italic> moderately long and 1 short <italic><abbrev xmlns:xlink="http://www.w3.org/1999/xlink" xlink:title="eusternal" id="ABBRID0EBUAI" xlink:type="simple">eus</abbrev>.</italic> Meso- and metathorax on each side with 1 moderately long <italic><abbrev xmlns:xlink="http://www.w3.org/1999/xlink" xlink:title="prodorsal" id="ABBRID0EHUAI" xlink:type="simple">prs</abbrev></italic> and 4 <italic><abbrev xmlns:xlink="http://www.w3.org/1999/xlink" xlink:title="postdorsal" id="ABBRID0EMUAI" xlink:type="simple">pds</abbrev></italic> of various lengths (first, second and fourth very short, third long), 1 moderately long and 1 short <italic><abbrev xmlns:xlink="http://www.w3.org/1999/xlink" xlink:title="alar (larva)" id="ABBRID0ERUAI" xlink:type="simple">as</abbrev></italic>, 1 moderately long and 1 short <italic><abbrev xmlns:xlink="http://www.w3.org/1999/xlink" xlink:title="spiracular" id="ABBRID0EWUAI" xlink:type="simple">ss</abbrev></italic>, 1 <italic><abbrev xmlns:xlink="http://www.w3.org/1999/xlink" xlink:title="epipleural" id="ABBRID0E2UAI" xlink:type="simple">eps</abbrev></italic> and <italic>1 <abbrev xmlns:xlink="http://www.w3.org/1999/xlink" xlink:title="pleural" id="ABBRID0EBVAI" xlink:type="simple">ps</abbrev></italic>, both moderately long, 1 short <italic><abbrev xmlns:xlink="http://www.w3.org/1999/xlink" xlink:title="eusternal" id="ABBRID0EGVAI" xlink:type="simple">eus</abbrev>.</italic> Each pedal area of thoracic segments with 6 <italic><abbrev xmlns:xlink="http://www.w3.org/1999/xlink" xlink:title="pedal" id="ABBRID0EMVAI" xlink:type="simple">pda</abbrev></italic>, almost equal in length. Abd. 1–7 (Figs <xref ref-type="fig" rid="F21">60–63</xref>) on each side with 1 moderately long <italic><abbrev xmlns:xlink="http://www.w3.org/1999/xlink" xlink:title="prodorsal" id="ABBRID0EVVAI" xlink:type="simple">prs</abbrev></italic> and 5 <italic><abbrev xmlns:xlink="http://www.w3.org/1999/xlink" xlink:title="postdorsal" id="ABBRID0E1VAI" xlink:type="simple">pds</abbrev></italic>, of various lengths (first, second and fourth very short, third and fifth very long; Abd. 7 with 6 <italic><abbrev xmlns:xlink="http://www.w3.org/1999/xlink" xlink:title="postdorsal" id="ABBRID0E6VAI" xlink:type="simple">pds</abbrev></italic>), arranged along the posterior margin of each segment, 1 long <italic><abbrev xmlns:xlink="http://www.w3.org/1999/xlink" xlink:title="spiracular" id="ABBRID0EEWAI" xlink:type="simple">ss</abbrev></italic>, 2 <italic><abbrev xmlns:xlink="http://www.w3.org/1999/xlink" xlink:title="epipleural" id="ABBRID0EJWAI" xlink:type="simple">eps</abbrev></italic> and 2 <italic><abbrev xmlns:xlink="http://www.w3.org/1999/xlink" xlink:title="pleural" id="ABBRID0EOWAI" xlink:type="simple">ps</abbrev></italic>, both of different lengths, 1 <italic><abbrev xmlns:xlink="http://www.w3.org/1999/xlink" xlink:title="laterosternal" id="ABBRID0ETWAI" xlink:type="simple">lsts</abbrev></italic> and 2 moderately long <italic><abbrev xmlns:xlink="http://www.w3.org/1999/xlink" xlink:title="eusternal" id="ABBRID0EYWAI" xlink:type="simple">eus</abbrev>.</italic> Abd. 8 (Figs <xref ref-type="fig" rid="F21">61–63</xref>) on each side with 1 moderately long <italic><abbrev xmlns:xlink="http://www.w3.org/1999/xlink" xlink:title="prodorsal" id="ABBRID0ECXAI" xlink:type="simple">prs</abbrev></italic>, 4 relatively elongate <italic><abbrev xmlns:xlink="http://www.w3.org/1999/xlink" xlink:title="postdorsal" id="ABBRID0EHXAI" xlink:type="simple">pds</abbrev></italic>, 2 <italic><abbrev xmlns:xlink="http://www.w3.org/1999/xlink" xlink:title="epipleural" id="ABBRID0EMXAI" xlink:type="simple">eps</abbrev></italic> and 2 <italic><abbrev xmlns:xlink="http://www.w3.org/1999/xlink" xlink:title="pleural" id="ABBRID0ERXAI" xlink:type="simple">ps</abbrev></italic>, both of different lengths, 1 <italic><abbrev xmlns:xlink="http://www.w3.org/1999/xlink" xlink:title="laterosternal" id="ABBRID0EWXAI" xlink:type="simple">lsts</abbrev></italic> and 2 <italic><abbrev xmlns:xlink="http://www.w3.org/1999/xlink" xlink:title="eusternal" id="ABBRID0E2XAI" xlink:type="simple">eus</abbrev>.</italic> Abd. 9 (Figs <xref ref-type="fig" rid="F21">61–63</xref>) on each side with 3 <italic><abbrev xmlns:xlink="http://www.w3.org/1999/xlink" xlink:title="discal (pupa)" id="ABBRID0EFYAI" xlink:type="simple">ds</abbrev></italic>, first and third moderately long, second short, all located close to the posterior margin of the segment, 1 medium <italic><abbrev xmlns:xlink="http://www.w3.org/1999/xlink" xlink:title="pleural" id="ABBRID0EKYAI" xlink:type="simple">ps</abbrev></italic> and 2 short <italic><abbrev xmlns:xlink="http://www.w3.org/1999/xlink" xlink:title="sternal" id="ABBRID0EPYAI" xlink:type="simple">sts</abbrev>.</italic> Each lateral anal lobe (Abd. 10) with 3 short setae (<italic><abbrev xmlns:xlink="http://www.w3.org/1999/xlink" xlink:title="terminal" id="ABBRID0EVYAI" xlink:type="simple">ts</abbrev><sub>1</sub></italic>–<italic><sub>3</sub></italic>).</p><fig id="F21" position="float" orientation="portrait"><label>Figures 59–63.</label><caption><p><italic><tp:taxon-name><tp:taxon-name-part taxon-name-part-type="genus" reg="Tanymecus">Tanymecus</tp:taxon-name-part><tp:taxon-name-part taxon-name-part-type="species" reg="palliatus">palliatus</tp:taxon-name-part></tp:taxon-name></italic> mature larva, habitus and chaetotaxy. <bold>59</bold> Thoracic segments lateral view <bold>60</bold> First abdominal segment lateral view <bold>61</bold> Abdominal segments 7–10 lateral view <bold>62</bold> Abdominal segments 7–10 ventral view <bold>63</bold> Abdominal segments 7–10 dorsal view. Abbreviations: Th. 1–3 – thoracic segments 1–3, Abd. 1–10 – abdominal segments 1–10, setae: <italic><abbrev xmlns:xlink="http://www.w3.org/1999/xlink" xlink:title="alar (larva)" id="ABBRID0EZZAI" xlink:type="simple">as</abbrev></italic> – alar, <italic><abbrev xmlns:xlink="http://www.w3.org/1999/xlink" xlink:title="pleural" id="ABBRID0E5ZAI" xlink:type="simple">ps</abbrev></italic> – pleural, <italic><abbrev xmlns:xlink="http://www.w3.org/1999/xlink" xlink:title="epipleural" id="ABBRID0ED1AI" xlink:type="simple">eps</abbrev></italic> – epipleural, <italic><abbrev xmlns:xlink="http://www.w3.org/1999/xlink" xlink:title="discal (pupa)" id="ABBRID0EI1AI" xlink:type="simple">ds</abbrev></italic> – dorsal, <italic><abbrev xmlns:xlink="http://www.w3.org/1999/xlink" xlink:title="laterosternal" id="ABBRID0EN1AI" xlink:type="simple">lsts</abbrev></italic> – laterosternal, <italic><abbrev xmlns:xlink="http://www.w3.org/1999/xlink" xlink:title="eusternal" id="ABBRID0ES1AI" xlink:type="simple">eus</abbrev></italic> – eusternal, <italic><abbrev xmlns:xlink="http://www.w3.org/1999/xlink" xlink:title="pedal" id="ABBRID0EX1AI" xlink:type="simple">pda</abbrev></italic> – pedal, <italic><abbrev xmlns:xlink="http://www.w3.org/1999/xlink" xlink:title="postdorsal" id="ABBRID0E31AI" xlink:type="simple">pds</abbrev></italic> – postdorsal, <italic><abbrev xmlns:xlink="http://www.w3.org/1999/xlink" xlink:title="pronotal" id="ABBRID0EB2AI" xlink:type="simple">prns</abbrev></italic> – pronotal, <italic><abbrev xmlns:xlink="http://www.w3.org/1999/xlink" xlink:title="prodorsal" id="ABBRID0EG2AI" xlink:type="simple">prs</abbrev></italic> – prodorsal, <italic>sps</italic> – spiracular, <italic><abbrev xmlns:xlink="http://www.w3.org/1999/xlink" xlink:title="sternal" id="ABBRID0EN2AI" xlink:type="simple">sts</abbrev></italic> – sternal, <italic><abbrev xmlns:xlink="http://www.w3.org/1999/xlink" xlink:title="terminal" id="ABBRID0ES2AI" xlink:type="simple">ts</abbrev></italic> – terminal.</p></caption><graphic xmlns:xlink="http://www.w3.org/1999/xlink" xlink:href="zookeys-813-111-g021.jpg" id="oo_255323.jpg" position="float" orientation="portrait" xlink:type="simple"/></fig><p>Head (Fig. <xref ref-type="fig" rid="F22">64</xref>). Greyish or light yellowish, suboval, frontal suture distinct, Y-shaped, endocarina absent. Setae on head capilliform; <italic><abbrev xmlns:xlink="http://www.w3.org/1999/xlink" xlink:title="dorsal epicranial" id="ABBRID0E62AI" xlink:type="simple">des</abbrev><sub>1, 2, 3, 5</sub></italic> equal in length; <italic><abbrev xmlns:xlink="http://www.w3.org/1999/xlink" xlink:title="dorsal epicranial" id="ABBRID0EF3AI" xlink:type="simple">des</abbrev><sub>1</sub></italic> and <italic><abbrev xmlns:xlink="http://www.w3.org/1999/xlink" xlink:title="dorsal epicranial" id="ABBRID0EL3AI" xlink:type="simple">des</abbrev><sub>2</sub></italic> located in the central part of epicranium, <italic><abbrev xmlns:xlink="http://www.w3.org/1999/xlink" xlink:title="dorsal epicranial" id="ABBRID0ER3AI" xlink:type="simple">des</abbrev><sub>3</sub></italic> placed on frontal suture, <italic><abbrev xmlns:xlink="http://www.w3.org/1999/xlink" xlink:title="dorsal epicranial" id="ABBRID0EX3AI" xlink:type="simple">des</abbrev><sub>5</sub></italic> located anterolaterally; <italic><abbrev xmlns:xlink="http://www.w3.org/1999/xlink" xlink:title="frontal" id="ABBRID0E43AI" xlink:type="simple">fs</abbrev><sub>4, 5</sub></italic> both <abbrev xmlns:xlink="http://www.w3.org/1999/xlink" xlink:title="alar (larva)" id="ABBRID0EC4AI" xlink:type="simple">as</abbrev> long <abbrev xmlns:xlink="http://www.w3.org/1999/xlink" xlink:title="alar (larva)" id="ABBRID0EG4AI" xlink:type="simple">as</abbrev><italic><abbrev xmlns:xlink="http://www.w3.org/1999/xlink" xlink:title="dorsal epicranial" id="ABBRID0EL4AI" xlink:type="simple">des</abbrev><sub>1</sub></italic>, <italic><abbrev xmlns:xlink="http://www.w3.org/1999/xlink" xlink:title="frontal" id="ABBRID0ER4AI" xlink:type="simple">fs</abbrev><sub>4</sub></italic> located anteromedially, <italic><abbrev xmlns:xlink="http://www.w3.org/1999/xlink" xlink:title="frontal" id="ABBRID0EX4AI" xlink:type="simple">fs</abbrev><sub>5</sub></italic> anterolaterally, near epistome; <italic><abbrev xmlns:xlink="http://www.w3.org/1999/xlink" xlink:title="lateral epicranial" id="ABBRID0E44AI" xlink:type="simple">les</abbrev><sub>1</sub></italic> and <italic><abbrev xmlns:xlink="http://www.w3.org/1999/xlink" xlink:title="lateral epicranial" id="ABBRID0ED5AI" xlink:type="simple">les</abbrev><sub>2</sub></italic>, equal in length, only slightly shorter than <italic><abbrev xmlns:xlink="http://www.w3.org/1999/xlink" xlink:title="dorsal epicranial" id="ABBRID0EJ5AI" xlink:type="simple">des</abbrev><sub>1</sub></italic>; <italic><abbrev xmlns:xlink="http://www.w3.org/1999/xlink" xlink:title="ventral (larva)" id="ABBRID0EP5AI" xlink:type="simple">ves</abbrev><sub>1</sub></italic> and <italic><abbrev xmlns:xlink="http://www.w3.org/1999/xlink" xlink:title="ventral (larva)" id="ABBRID0EV5AI" xlink:type="simple">ves</abbrev></italic> almost <abbrev xmlns:xlink="http://www.w3.org/1999/xlink" xlink:title="alar (larva)" id="ABBRID0EZ5AI" xlink:type="simple">as</abbrev> long <abbrev xmlns:xlink="http://www.w3.org/1999/xlink" xlink:title="alar (larva)" id="ABBRID0E45AI" xlink:type="simple">as</abbrev><italic><abbrev xmlns:xlink="http://www.w3.org/1999/xlink" xlink:title="lateral epicranial" id="ABBRID0EC6AI" xlink:type="simple">les</abbrev>.</italic> Postepicranial area with 5 very short <italic><abbrev xmlns:xlink="http://www.w3.org/1999/xlink" xlink:title="postepicranial" id="ABBRID0EI6AI" xlink:type="simple">pes</abbrev></italic> (Fig. <xref ref-type="fig" rid="F22">64</xref>). Antenna (Fig. <xref ref-type="fig" rid="F23">65</xref>) located <abbrev xmlns:xlink="http://www.w3.org/1999/xlink" xlink:title="antenna" id="ABBRID0EU6AI" xlink:type="simple">at</abbrev> the end of frontal suture; antennal segment membranous, bearing cushion-like sensorium (<abbrev xmlns:xlink="http://www.w3.org/1999/xlink" xlink:title="sensorium" id="ABBRID0EY6AI" xlink:type="simple">Se</abbrev>), located medially, and 6 sensilla of various types: 5 ampullacea (<abbrev xmlns:xlink="http://www.w3.org/1999/xlink" xlink:title="sensillum ampullaceum" id="ABBRID0E36AI" xlink:type="simple">sa</abbrev>) and 1 basiconicum (<abbrev xmlns:xlink="http://www.w3.org/1999/xlink" xlink:title="sensillum basiconicum" id="ABBRID0EAABI" xlink:type="simple">sb</abbrev>). Labrum (Fig. <xref ref-type="fig" rid="F24">66</xref>) narrow, anterior margin slightly sinuate; 3 pairs of <italic><abbrev xmlns:xlink="http://www.w3.org/1999/xlink" xlink:title="labral" id="ABBRID0EJABI" xlink:type="simple">lrs</abbrev></italic>, <italic><abbrev xmlns:xlink="http://www.w3.org/1999/xlink" xlink:title="labral" id="ABBRID0EOABI" xlink:type="simple">lrs</abbrev><sub>1</sub></italic> and <italic><abbrev xmlns:xlink="http://www.w3.org/1999/xlink" xlink:title="labral" id="ABBRID0EUABI" xlink:type="simple">lrs</abbrev><sub>3</sub></italic> moderately long, <italic><abbrev xmlns:xlink="http://www.w3.org/1999/xlink" xlink:title="labral" id="ABBRID0E1ABI" xlink:type="simple">lrs</abbrev><sub>2</sub></italic> long; <italic><abbrev xmlns:xlink="http://www.w3.org/1999/xlink" xlink:title="labral" id="ABBRID0EABBI" xlink:type="simple">lrs</abbrev><sub>1</sub></italic> anteromedially, <italic><abbrev xmlns:xlink="http://www.w3.org/1999/xlink" xlink:title="labral" id="ABBRID0EGBBI" xlink:type="simple">lrs</abbrev><sub>2</sub></italic> medially, <italic><abbrev xmlns:xlink="http://www.w3.org/1999/xlink" xlink:title="labral" id="ABBRID0EMBBI" xlink:type="simple">lrs</abbrev><sub>3</sub></italic> laterally. Clypeus (Fig. <xref ref-type="fig" rid="F24">66</xref>) twice <abbrev xmlns:xlink="http://www.w3.org/1999/xlink" xlink:title="alar (larva)" id="ABBRID0EVBBI" xlink:type="simple">as</abbrev> long <abbrev xmlns:xlink="http://www.w3.org/1999/xlink" xlink:title="alar (larva)" id="ABBRID0EZBBI" xlink:type="simple">as</abbrev> than labrum, anterior margin of clypeus straight; 2 pairs of <italic><abbrev xmlns:xlink="http://www.w3.org/1999/xlink" xlink:title="clypeal" id="ABBRID0E5BBI" xlink:type="simple">cls</abbrev></italic>: <italic><abbrev xmlns:xlink="http://www.w3.org/1999/xlink" xlink:title="clypeal" id="ABBRID0EDCBI" xlink:type="simple">cls</abbrev><sub>1</sub></italic><abbrev xmlns:xlink="http://www.w3.org/1999/xlink" xlink:title="alar (larva)" id="ABBRID0EICBI" xlink:type="simple">as</abbrev> long <abbrev xmlns:xlink="http://www.w3.org/1999/xlink" xlink:title="alar (larva)" id="ABBRID0EMCBI" xlink:type="simple">as</abbrev><italic><abbrev xmlns:xlink="http://www.w3.org/1999/xlink" xlink:title="labral" id="ABBRID0ERCBI" xlink:type="simple">lrs</abbrev><sub>2</sub></italic>, <italic><abbrev xmlns:xlink="http://www.w3.org/1999/xlink" xlink:title="clypeal" id="ABBRID0EXCBI" xlink:type="simple">cls</abbrev><sub>2</sub></italic> less than half the length of <italic><abbrev xmlns:xlink="http://www.w3.org/1999/xlink" xlink:title="clypeal" id="ABBRID0E4CBI" xlink:type="simple">cls</abbrev><sub>1</sub></italic>, both located posteromedially; <italic><abbrev xmlns:xlink="http://www.w3.org/1999/xlink" xlink:title="clypeal sensorium" id="ABBRID0EDDBI" xlink:type="simple">clss</abbrev></italic> clearly visible, placed medially between <italic><abbrev xmlns:xlink="http://www.w3.org/1999/xlink" xlink:title="clypeal" id="ABBRID0EIDBI" xlink:type="simple">cls</abbrev>.</italic> Epipharynx (Fig. <xref ref-type="fig" rid="F24">66</xref>) with 4 pairs of finger-shaped <italic><abbrev xmlns:xlink="http://www.w3.org/1999/xlink" xlink:title="anterolateral" id="ABBRID0ESDBI" xlink:type="simple">als</abbrev></italic> of equal length; 3 pairs of <italic><abbrev xmlns:xlink="http://www.w3.org/1999/xlink" xlink:title="anteromedial" id="ABBRID0EXDBI" xlink:type="simple">ams</abbrev></italic>: <italic><abbrev xmlns:xlink="http://www.w3.org/1999/xlink" xlink:title="anteromedial" id="ABBRID0E3DBI" xlink:type="simple">ams</abbrev><sub>1</sub></italic> rod-shaped, very short, <italic><abbrev xmlns:xlink="http://www.w3.org/1999/xlink" xlink:title="anteromedial" id="ABBRID0ECEBI" xlink:type="simple">ams</abbrev><sub>2</sub></italic> and <italic><abbrev xmlns:xlink="http://www.w3.org/1999/xlink" xlink:title="anteromedial" id="ABBRID0EIEBI" xlink:type="simple">ams</abbrev><sub>3</sub></italic> moderately long, finger-like; 2 pairs of short, rod-shaped <italic><abbrev xmlns:xlink="http://www.w3.org/1999/xlink" xlink:title="median" id="ABBRID0EOEBI" xlink:type="simple">mes</abbrev></italic>, both placed medially, between labral rods. Surface of epipharynx smooth. Labral rods short, converging posteriorly. Mandibles (Fig. <xref ref-type="fig" rid="F25">67</xref>) curved, narrow, with slightly divided apex (teeth of various length). There is an additional tooth on the cutting edge in the middle of the mandible; both <italic><abbrev xmlns:xlink="http://www.w3.org/1999/xlink" xlink:title="mandibular" id="ABBRID0EXEBI" xlink:type="simple">mds</abbrev></italic> capilliform, different in length. Maxilla (Figs <xref ref-type="fig" rid="F26">68–70</xref>) with <!--PageBreak-->1 <italic><abbrev xmlns:xlink="http://www.w3.org/1999/xlink" xlink:title="stipal" id="ABBRID0ECFBI" xlink:type="simple">stps</abbrev></italic> and 2 <italic><abbrev xmlns:xlink="http://www.w3.org/1999/xlink" xlink:title="palpiferal" id="ABBRID0EHFBI" xlink:type="simple">pfs</abbrev></italic> of equal length; mala with 7 rod-like <italic><abbrev xmlns:xlink="http://www.w3.org/1999/xlink" xlink:title="dorsal malar" id="ABBRID0EMFBI" xlink:type="simple">dms</abbrev></italic> of various size (Fig. <xref ref-type="fig" rid="F26">69</xref>) and 4 capilliform <italic><abbrev xmlns:xlink="http://www.w3.org/1999/xlink" xlink:title="ventral malar" id="ABBRID0EVFBI" xlink:type="simple">vms</abbrev></italic> variable in length(Fig. <xref ref-type="fig" rid="F26">70</xref>); <italic><abbrev xmlns:xlink="http://www.w3.org/1999/xlink" xlink:title="malar basiventral" id="ABBRID0E5FBI" xlink:type="simple">mbs</abbrev></italic> short. Maxillary palpi with 2 palpomeres, basal with short <italic><abbrev xmlns:xlink="http://www.w3.org/1999/xlink" xlink:title="maxillary palp" id="ABBRID0EDGBI" xlink:type="simple">mps</abbrev></italic>; distal palpomere apically with a group of sensilla, each palpomere with a pore. Basal palpomere distinctly wider and slightly longer than distal. Prelabium (Fig. <xref ref-type="fig" rid="F26">68</xref>) almost rounded with 1 long <italic><abbrev xmlns:xlink="http://www.w3.org/1999/xlink" xlink:title="prelabial" id="ABBRID0EMGBI" xlink:type="simple">prms</abbrev></italic>, located medially. Ligula with 2 pairs of <italic><abbrev xmlns:xlink="http://www.w3.org/1999/xlink" xlink:title="ligular" id="ABBRID0ERGBI" xlink:type="simple">ligs</abbrev></italic> of various length. Premental sclerite clearly visible tri<!--PageBreak--><!--PageBreak-->den -shaped, median branch and posterior extension weakly sclerotized. Labial palpi 2-segmented; apex of distal palpomere with some sensilla; each palpomere with a pore. Basal palpomere wider and longer than distal. Postlabium (Fig. <xref ref-type="fig" rid="F26">68</xref>) with 3 <!--PageBreak-->capilliform <italic><abbrev xmlns:xlink="http://www.w3.org/1999/xlink" xlink:title="postlabial" id="ABBRID0E6GBI" xlink:type="simple">pms</abbrev></italic>, the first pair located anteromedially, the remaining 2 pairs posterolaterally; <italic><abbrev xmlns:xlink="http://www.w3.org/1999/xlink" xlink:title="postlabial" id="ABBRID0EEHBI" xlink:type="simple">pms</abbrev><sub>1</sub></italic> and <italic><abbrev xmlns:xlink="http://www.w3.org/1999/xlink" xlink:title="postlabial" id="ABBRID0EKHBI" xlink:type="simple">pms</abbrev><sub>3</sub></italic> long, <italic><abbrev xmlns:xlink="http://www.w3.org/1999/xlink" xlink:title="postlabial" id="ABBRID0EQHBI" xlink:type="simple">pms</abbrev><sub>2</sub></italic> very long. Only posterior margin of postlabium covered with fine asperities.</p><fig id="F22" position="float" orientation="portrait"><label>Figure 64.</label><caption><p><italic><tp:taxon-name><tp:taxon-name-part taxon-name-part-type="genus" reg="Tanymecus">Tanymecus</tp:taxon-name-part><tp:taxon-name-part taxon-name-part-type="species" reg="palliatus">palliatus</tp:taxon-name-part></tp:taxon-name></italic> mature larva, head, frontal view. Abbreviations: <abbrev xmlns:xlink="http://www.w3.org/1999/xlink" xlink:title="antenna" id="ABBRID0EGIBI" xlink:type="simple">at</abbrev> – antenna, setae: <italic><abbrev xmlns:xlink="http://www.w3.org/1999/xlink" xlink:title="dorsal epicranial" id="ABBRID0ELIBI" xlink:type="simple">des</abbrev></italic> – dorsal epicranial, <italic><abbrev xmlns:xlink="http://www.w3.org/1999/xlink" xlink:title="frontal" id="ABBRID0EQIBI" xlink:type="simple">fs</abbrev></italic> – frontal, <italic><abbrev xmlns:xlink="http://www.w3.org/1999/xlink" xlink:title="lateral epicranial" id="ABBRID0EVIBI" xlink:type="simple">les</abbrev></italic> – lateral epicranial, <italic><abbrev xmlns:xlink="http://www.w3.org/1999/xlink" xlink:title="postepicranial" id="ABBRID0E1IBI" xlink:type="simple">pes</abbrev></italic> – postepicranial, <italic><abbrev xmlns:xlink="http://www.w3.org/1999/xlink" xlink:title="ventral (larva)" id="ABBRID0E6IBI" xlink:type="simple">ves</abbrev></italic> – ventral.</p></caption><graphic xmlns:xlink="http://www.w3.org/1999/xlink" xlink:href="zookeys-813-111-g022.jpg" id="oo_255324.jpg" position="float" orientation="portrait" xlink:type="simple"/></fig><fig id="F23" position="float" orientation="portrait"><label>Figure 65.</label><caption><p><italic><tp:taxon-name><tp:taxon-name-part taxon-name-part-type="genus" reg="Tanymecus">Tanymecus</tp:taxon-name-part><tp:taxon-name-part taxon-name-part-type="species" reg="palliatus">palliatus</tp:taxon-name-part></tp:taxon-name></italic> mature larva, body parts, right antenna. Abbreviations: <abbrev xmlns:xlink="http://www.w3.org/1999/xlink" xlink:title="sensorium" id="ABBRID0EWJBI" xlink:type="simple">Se</abbrev> – sensorium, <abbrev xmlns:xlink="http://www.w3.org/1999/xlink" xlink:title="sensillum ampullaceum" id="ABBRID0E1JBI" xlink:type="simple">sa</abbrev> – sensillum ampullaceum, <abbrev xmlns:xlink="http://www.w3.org/1999/xlink" xlink:title="sensillum basiconicum" id="ABBRID0E5JBI" xlink:type="simple">sb</abbrev> – sensillum basiconicum.</p></caption><graphic xmlns:xlink="http://www.w3.org/1999/xlink" xlink:href="zookeys-813-111-g023.jpg" id="oo_255325.jpg" position="float" orientation="portrait" xlink:type="simple"/></fig><fig id="F24" position="float" orientation="portrait"><label>Figure 66.</label><caption><p><italic><tp:taxon-name><tp:taxon-name-part taxon-name-part-type="genus" reg="Tanymecus">Tanymecus</tp:taxon-name-part><tp:taxon-name-part taxon-name-part-type="species" reg="palliatus">palliatus</tp:taxon-name-part></tp:taxon-name></italic> mature larva, body parts, clypeus, labrum and epipharynx. Abbreviations: <abbrev xmlns:xlink="http://www.w3.org/1999/xlink" xlink:title="clypeal sensorium" id="ABBRID0EVKBI" xlink:type="simple">clss</abbrev> – clypeal sensorium, <abbrev xmlns:xlink="http://www.w3.org/1999/xlink" xlink:title="labral rods" id="ABBRID0EZKBI" xlink:type="simple">lr</abbrev> – labral rods, setae: <italic><abbrev xmlns:xlink="http://www.w3.org/1999/xlink" xlink:title="anterolateral" id="ABBRID0E5KBI" xlink:type="simple">als</abbrev></italic> – anterolateral, <italic><abbrev xmlns:xlink="http://www.w3.org/1999/xlink" xlink:title="anteromedial" id="ABBRID0EDLBI" xlink:type="simple">ams</abbrev></italic> – anteromedial, <italic><abbrev xmlns:xlink="http://www.w3.org/1999/xlink" xlink:title="clypeal" id="ABBRID0EILBI" xlink:type="simple">cls</abbrev></italic> – clypeal, <italic><abbrev xmlns:xlink="http://www.w3.org/1999/xlink" xlink:title="labral" id="ABBRID0ENLBI" xlink:type="simple">lrs</abbrev></italic> – labral, <italic><abbrev xmlns:xlink="http://www.w3.org/1999/xlink" xlink:title="median" id="ABBRID0ESLBI" xlink:type="simple">mes</abbrev></italic> – median.</p></caption><graphic xmlns:xlink="http://www.w3.org/1999/xlink" xlink:href="zookeys-813-111-g024.jpg" id="oo_255326.jpg" position="float" orientation="portrait" xlink:type="simple"/></fig><fig id="F25" position="float" orientation="portrait"><label>Figure 67.</label><caption><p><italic><tp:taxon-name><tp:taxon-name-part taxon-name-part-type="genus" reg="Tanymecus">Tanymecus</tp:taxon-name-part><tp:taxon-name-part taxon-name-part-type="species" reg="palliatus">palliatus</tp:taxon-name-part></tp:taxon-name></italic> mature larva, left mandible. Abbreviations: <italic><abbrev xmlns:xlink="http://www.w3.org/1999/xlink" xlink:title="mandibular" id="ABBRID0EKMBI" xlink:type="simple">mds</abbrev></italic> – mandibular seta.</p></caption><graphic xmlns:xlink="http://www.w3.org/1999/xlink" xlink:href="zookeys-813-111-g025.jpg" id="oo_255327.jpg" position="float" orientation="portrait" xlink:type="simple"/></fig><fig id="F26" position="float" orientation="portrait"><label>Figures 68–70.</label><caption><p><italic><tp:taxon-name><tp:taxon-name-part taxon-name-part-type="genus" reg="Tanymecus">Tanymecus</tp:taxon-name-part><tp:taxon-name-part taxon-name-part-type="species" reg="palliatus">palliatus</tp:taxon-name-part></tp:taxon-name></italic> mature larva, body parts. <bold>68</bold> Maxillolabial complex ventral aspect <bold>69</bold> Right maxilla apical part dorsal aspect <bold>70</bold> Right maxilla apical part ventral aspect. Abbreviations: setae: <italic><abbrev xmlns:xlink="http://www.w3.org/1999/xlink" xlink:title="dorsal malar" id="ABBRID0EINBI" xlink:type="simple">dms</abbrev></italic> – dorsal malar, <italic><abbrev xmlns:xlink="http://www.w3.org/1999/xlink" xlink:title="ligular" id="ABBRID0ENNBI" xlink:type="simple">ligs</abbrev></italic> – ligular, <italic><abbrev xmlns:xlink="http://www.w3.org/1999/xlink" xlink:title="malar basiventral" id="ABBRID0ESNBI" xlink:type="simple">mbs</abbrev></italic> – malar basiventral, <italic><abbrev xmlns:xlink="http://www.w3.org/1999/xlink" xlink:title="maxillary palp" id="ABBRID0EXNBI" xlink:type="simple">mps</abbrev></italic> – maxillary palp, <italic><abbrev xmlns:xlink="http://www.w3.org/1999/xlink" xlink:title="palpiferal" id="ABBRID0E3NBI" xlink:type="simple">pfs</abbrev></italic> – palpiferal, <italic><abbrev xmlns:xlink="http://www.w3.org/1999/xlink" xlink:title="prelabial" id="ABBRID0EBOBI" xlink:type="simple">prms</abbrev></italic> – prelabial, <italic><abbrev xmlns:xlink="http://www.w3.org/1999/xlink" xlink:title="postlabial" id="ABBRID0EGOBI" xlink:type="simple">pms</abbrev></italic> – postlabial, <italic><abbrev xmlns:xlink="http://www.w3.org/1999/xlink" xlink:title="stipal" id="ABBRID0ELOBI" xlink:type="simple">stps</abbrev></italic> – stipal, <italic><abbrev xmlns:xlink="http://www.w3.org/1999/xlink" xlink:title="ventral malar" id="ABBRID0EQOBI" xlink:type="simple">vms</abbrev></italic> – ventral malar.</p></caption><graphic xmlns:xlink="http://www.w3.org/1999/xlink" xlink:href="zookeys-813-111-g026.jpg" id="oo_255328.jpg" position="float" orientation="portrait" xlink:type="simple"/></fig><!--PageBreak--><sec sec-type="Differentiation of described species" id="SECID0EXOBI"><title>Differentiation of described species</title><table-wrap content-type="key" position="anchor" orientation="portrait"><table id="TID0EGEAG" rules="all"><tbody><tr><td rowspan="1" colspan="1">1</td><td rowspan="1" colspan="1">Abdominal segment 9 about regular structure (type “A” Van <xref ref-type="bibr" rid="B10">Emden 1950</xref>)</td><td rowspan="1" colspan="1">
                      <bold>2</bold>
                    </td></tr><tr><td rowspan="1" colspan="1">–</td><td rowspan="1" colspan="1">Abdominal segment 9 strongly reduced, consisting of four well-isolated lobes (type “B” Van <xref ref-type="bibr" rid="B10">Emden 1950</xref>)</td><td rowspan="1" colspan="1">
                      <bold>3</bold>
                    </td></tr><tr><td rowspan="1" colspan="1">2</td><td rowspan="1" colspan="1">Abdominal segment 9 with 3 <italic><abbrev xmlns:xlink="http://www.w3.org/1999/xlink" xlink:title="discal (pupa)" id="ABBRID0EQQBI" xlink:type="simple">ds</abbrev></italic>, each pedal area with 6 <italic><abbrev xmlns:xlink="http://www.w3.org/1999/xlink" xlink:title="pedal" id="ABBRID0EVQBI" xlink:type="simple">pda</abbrev></italic>, meso- and metathorax with 3 <italic><abbrev xmlns:xlink="http://www.w3.org/1999/xlink" xlink:title="spiracular" id="ABBRID0E1QBI" xlink:type="simple">ss</abbrev></italic> each, <abbrev xmlns:xlink="http://www.w3.org/1999/xlink" xlink:title="sensorium" id="ABBRID0E5QBI" xlink:type="simple">Se</abbrev> conical-like</td><td rowspan="1" colspan="1">
                      <bold><italic><tp:taxon-name>
                            <tp:taxon-name-part taxon-name-part-type="genus" reg="Graptus">Graptus</tp:taxon-name-part>
                            <tp:taxon-name-part taxon-name-part-type="species" reg="triguttatus">triguttatus</tp:taxon-name-part>
                            <tp:taxon-name-part taxon-name-part-type="subspecies" reg="triguttatus">triguttatus</tp:taxon-name-part>
                          </tp:taxon-name></italic></bold>
                    </td></tr><tr><td rowspan="1" colspan="1">–</td><td rowspan="1" colspan="1">Abdominal segment 9 with 4 <italic><abbrev xmlns:xlink="http://www.w3.org/1999/xlink" xlink:title="discal (pupa)" id="ABBRID0EBSBI" xlink:type="simple">ds</abbrev></italic>, each pedal area with 4 <italic><abbrev xmlns:xlink="http://www.w3.org/1999/xlink" xlink:title="pedal" id="ABBRID0EGSBI" xlink:type="simple">pda</abbrev></italic>, meso- and metathorax with 2 <italic><abbrev xmlns:xlink="http://www.w3.org/1999/xlink" xlink:title="spiracular" id="ABBRID0ELSBI" xlink:type="simple">ss</abbrev></italic> each, <abbrev xmlns:xlink="http://www.w3.org/1999/xlink" xlink:title="sensorium" id="ABBRID0EPSBI" xlink:type="simple">Se</abbrev> cushion-like</td><td rowspan="1" colspan="1">
                      <bold><italic><tp:taxon-name>
                            <tp:taxon-name-part taxon-name-part-type="genus" reg="Peritelus">Peritelus</tp:taxon-name-part>
                            <tp:taxon-name-part taxon-name-part-type="species" reg="sphaeroides">sphaeroides</tp:taxon-name-part>
                          </tp:taxon-name></italic></bold>
                    </td></tr><tr><td rowspan="1" colspan="1">3</td><td rowspan="1" colspan="1">Abdominal segment 9 with 2 <italic><abbrev xmlns:xlink="http://www.w3.org/1999/xlink" xlink:title="discal (pupa)" id="ABBRID0EOTBI" xlink:type="simple">ds</abbrev></italic>, each pedal area with 9 <italic><abbrev xmlns:xlink="http://www.w3.org/1999/xlink" xlink:title="pedal" id="ABBRID0ETTBI" xlink:type="simple">pda</abbrev></italic>, meso- and metathorax with 3 <italic><abbrev xmlns:xlink="http://www.w3.org/1999/xlink" xlink:title="spiracular" id="ABBRID0EYTBI" xlink:type="simple">ss</abbrev></italic> each, abdominal segments 1–6 with 3–4 <italic><abbrev xmlns:xlink="http://www.w3.org/1999/xlink" xlink:title="epipleural" id="ABBRID0E4TBI" xlink:type="simple">eps</abbrev></italic>, clypeus almost <abbrev xmlns:xlink="http://www.w3.org/1999/xlink" xlink:title="alar (larva)" id="ABBRID0EBUBI" xlink:type="simple">as</abbrev> wide <abbrev xmlns:xlink="http://www.w3.org/1999/xlink" xlink:title="alar (larva)" id="ABBRID0EFUBI" xlink:type="simple">as</abbrev> labrum</td><td rowspan="1" colspan="1">
                      <bold><italic><tp:taxon-name>
                            <tp:taxon-name-part taxon-name-part-type="genus" reg="Philopedon">Philopedon</tp:taxon-name-part>
                            <tp:taxon-name-part taxon-name-part-type="species" reg="plagiatum">plagiatum</tp:taxon-name-part>
                          </tp:taxon-name></italic></bold>
                    </td></tr><tr><td rowspan="1" colspan="1">–</td><td rowspan="1" colspan="1">Abdominal segment 9 with 3 <italic><abbrev xmlns:xlink="http://www.w3.org/1999/xlink" xlink:title="discal (pupa)" id="ABBRID0EEVBI" xlink:type="simple">ds</abbrev></italic>, each pedal area with 6 <italic><abbrev xmlns:xlink="http://www.w3.org/1999/xlink" xlink:title="pedal" id="ABBRID0EJVBI" xlink:type="simple">pda</abbrev></italic>, meso- and metathorax with 2 <italic><abbrev xmlns:xlink="http://www.w3.org/1999/xlink" xlink:title="spiracular" id="ABBRID0EOVBI" xlink:type="simple">ss</abbrev></italic> each, abdominal segments 1–6 with 2 <italic><abbrev xmlns:xlink="http://www.w3.org/1999/xlink" xlink:title="epipleural" id="ABBRID0ETVBI" xlink:type="simple">eps</abbrev></italic>, clypeus twice <abbrev xmlns:xlink="http://www.w3.org/1999/xlink" xlink:title="alar (larva)" id="ABBRID0EXVBI" xlink:type="simple">as</abbrev> long <abbrev xmlns:xlink="http://www.w3.org/1999/xlink" xlink:title="alar (larva)" id="ABBRID0E2VBI" xlink:type="simple">as</abbrev> labrum</td><td rowspan="1" colspan="1">
                      <bold><italic><tp:taxon-name>
                            <tp:taxon-name-part taxon-name-part-type="genus" reg="Tanymecus">Tanymecus</tp:taxon-name-part>
                            <tp:taxon-name-part taxon-name-part-type="species" reg="palliatus">palliatus</tp:taxon-name-part>
                          </tp:taxon-name></italic></bold>
                    </td></tr></tbody></table></table-wrap></sec><sec sec-type="The number of larval instars in Tanymecus" id="SECID0ERWBI"><title>The number of larval instars in <italic><tp:taxon-name><tp:taxon-name-part taxon-name-part-type="genus" reg="Tanymecus">Tanymecus</tp:taxon-name-part></tp:taxon-name></italic></title><p>There are some strange statements about the number of larval instars in the larval stage of species of genus <italic><tp:taxon-name><tp:taxon-name-part taxon-name-part-type="genus" reg="Tanymecus">Tanymecus</tp:taxon-name-part></tp:taxon-name></italic>. <xref ref-type="bibr" rid="B18">Hoffmann (1963)</xref>, who relied on authors from the former Soviet Union, reported about 10 larval instars in <italic><tp:taxon-name><tp:taxon-name-part taxon-name-part-type="genus" reg="Tanymecus">T.</tp:taxon-name-part><tp:taxon-name-part taxon-name-part-type="species" reg="palliatus">palliatus</tp:taxon-name-part></tp:taxon-name></italic>, which was already commented by <xref ref-type="bibr" rid="B7">Dieckmann (1983)</xref><abbrev xmlns:xlink="http://www.w3.org/1999/xlink" xlink:title="alar (larva)" id="ABBRID0EYXBI" xlink:type="simple">as</abbrev> a ‘for weevils surprising fact’.</p><p>In <italic><tp:taxon-name><tp:taxon-name-part taxon-name-part-type="genus" reg="Tanymecus">T.</tp:taxon-name-part><tp:taxon-name-part taxon-name-part-type="species" reg="dilaticollis">dilaticollis</tp:taxon-name-part></tp:taxon-name></italic> Gyllenhal, 1834, <xref ref-type="bibr" rid="B5">Catrinici (1944)</xref> determined six larval instars. She reported that larval head width increased up to the fourth larval instar, decreased in the fifth and increased again in the sixth instar to nearly the same value <abbrev xmlns:xlink="http://www.w3.org/1999/xlink" xlink:title="alar (larva)" id="ABBRID0ENYBI" xlink:type="simple">as</abbrev> in the fourth. This sounds really strange and has to be taken with caution and tested with new observations. This was also the reason for <xref ref-type="bibr" rid="B11">Van Emden (1952)</xref> to propose four larval instars for <italic><tp:taxon-name><tp:taxon-name-part taxon-name-part-type="genus" reg="Tanymecus">T.</tp:taxon-name-part><tp:taxon-name-part taxon-name-part-type="species" reg="dilaticollis">dilaticollis</tp:taxon-name-part></tp:taxon-name></italic>.</p><p>For the exact determination of the number of larval instars we summarized and assessed our own measuring data and added data from literature, if necessary (Tables <xref ref-type="table" rid="T1">1</xref>, <xref ref-type="table" rid="T2">2</xref>).</p><p>Due to the dubiousness of the number of larval instars in <italic><tp:taxon-name><tp:taxon-name-part taxon-name-part-type="genus" reg="Tanymecus">T.</tp:taxon-name-part><tp:taxon-name-part taxon-name-part-type="species" reg="dilaticollis">dilaticollis</tp:taxon-name-part></tp:taxon-name></italic> given by <xref ref-type="bibr" rid="B5">Catrinici (1944)</xref> and <xref ref-type="bibr" rid="B11">Van Emden (1952)</xref> we used measuring data for the head width (<abbrev xmlns:xlink="http://www.w3.org/1999/xlink" xlink:title="width" id="ABBRID0E6ZBI" xlink:type="simple">HW</abbrev>) of adults of both species and of mature larvae of <italic><tp:taxon-name><tp:taxon-name-part taxon-name-part-type="genus" reg="Tanymecus">T.</tp:taxon-name-part><tp:taxon-name-part taxon-name-part-type="species" reg="palliatus">palliatus</tp:taxon-name-part></tp:taxon-name></italic> to assess the <abbrev xmlns:xlink="http://www.w3.org/1999/xlink" xlink:title="width" id="ABBRID0EO1BI" xlink:type="simple">HW</abbrev> of the mature larva of <italic><tp:taxon-name><tp:taxon-name-part taxon-name-part-type="genus" reg="Tanymecus">T.</tp:taxon-name-part><tp:taxon-name-part taxon-name-part-type="species" reg="dilaticollis">dilaticollis</tp:taxon-name-part></tp:taxon-name></italic>. This ratio should be rather similar in two species of the same genus. Hence, the value calculated in this way for the <abbrev xmlns:xlink="http://www.w3.org/1999/xlink" xlink:title="width" id="ABBRID0E41BI" xlink:type="simple">HW</abbrev> of the mature larva of <italic><tp:taxon-name><tp:taxon-name-part taxon-name-part-type="genus" reg="Tanymecus">T.</tp:taxon-name-part><tp:taxon-name-part taxon-name-part-type="species" reg="dilaticollis">dilaticollis</tp:taxon-name-part></tp:taxon-name></italic> is 1.51 mm.</p><p>We also needed to determine the number of larval instars for both species: there are data for L<sub>1</sub> and for mature larvae, and in <italic><tp:taxon-name><tp:taxon-name-part taxon-name-part-type="genus" reg="Tanymecus">T.</tp:taxon-name-part><tp:taxon-name-part taxon-name-part-type="species" reg="dilaticollis">dilaticollis</tp:taxon-name-part></tp:taxon-name></italic> there are also measurements for several instars, even if (especially in the higher instars) the data are doubtful.</p><p>The determination of larval instars is mainly based on the method of <xref ref-type="bibr" rid="B9">Dyar (1890)</xref> and has been used by several authors, even if apparently not known to all scientists who have dealt with larvae. There are several publications about weevil larvae where this <!--PageBreak-->ratio was applied. We preferred to use Dyar’s ratio<sup>–1</sup> and called it Growth Factor (GF) <abbrev xmlns:xlink="http://www.w3.org/1999/xlink" xlink:title="alar (larva)" id="ABBRID0EF3BI" xlink:type="simple">as</abbrev> it corresponds more to the natural development.</p><p>In <italic><tp:taxon-name><tp:taxon-name-part taxon-name-part-type="genus" reg="Mitoplinthus">Mitoplinthus</tp:taxon-name-part><tp:taxon-name-part taxon-name-part-type="species" reg="caliginosus">caliginosus</tp:taxon-name-part></tp:taxon-name></italic> (Fabricius, 1775) (subfamily <tp:taxon-name><tp:taxon-name-part taxon-name-part-type="subfamily">Molytinae</tp:taxon-name-part></tp:taxon-name>), after comparison of the growth factors 1.35, 1.4 and 1.5, the best approximation was found <!--PageBreak-->with a value of 1.4 for head capsule width (<xref ref-type="bibr" rid="B33">Sprick and Gosik 2014</xref>). This value agrees with Dyar’s ratio of 0.714. <xref ref-type="bibr" rid="B30">Rowe and Kok (1985)</xref> gave a Dyar’s ratio value for <italic><tp:taxon-name><tp:taxon-name-part taxon-name-part-type="genus" reg="Rhinocyllus">Rhinocyllus</tp:taxon-name-part><tp:taxon-name-part taxon-name-part-type="species" reg="conicus">conicus</tp:taxon-name-part></tp:taxon-name></italic> (Frölich, 1792) (subfamily <tp:taxon-name><tp:taxon-name-part taxon-name-part-type="subfamily">Lixinae</tp:taxon-name-part></tp:taxon-name>) larvae of 0.65 (this agrees with a GF of 1.538). In agreement <xref ref-type="bibr" rid="B19">Leibee et al. (1980)</xref> determined the ratios of each instar of two populations of <italic><tp:taxon-name><tp:taxon-name-part taxon-name-part-type="genus" reg="Sitona">Sitona</tp:taxon-name-part><tp:taxon-name-part taxon-name-part-type="species" reg="hispidulus">hispidulus</tp:taxon-name-part></tp:taxon-name></italic> (Fabricius, 1777) (subfamily <tp:taxon-name><tp:taxon-name-part taxon-name-part-type="subfamily">Entiminae</tp:taxon-name-part></tp:taxon-name>, tribe <tp:taxon-name><tp:taxon-name-part taxon-name-part-type="tribe">Sitonini</tp:taxon-name-part></tp:taxon-name>) and reported Dyar’s values between 0.642 and 0.739. The median value of these data is by our calculation 0.6995 (GF = 1.43). These data show that there are rather different values for larval growth and that there are also differences between the growth of different larval instars.</p><p>For larval instar determination in <italic><tp:taxon-name><tp:taxon-name-part taxon-name-part-type="genus" reg="Tanymecus">Tanymecus</tp:taxon-name-part></tp:taxon-name></italic> we tested four values between 1.4 and 1.5 to achieve the best approximation of larval growth. We started with the L<sub>1</sub> larva that we received from egg-laying of adult weevils (head width 0.38 mm) and calculated the subsequent instars with the selected GF values until 1.71 mm, the head width of the mature larvae, was achieved. For this procedure, five steps were needed. Higher GF values, <abbrev xmlns:xlink="http://www.w3.org/1999/xlink" xlink:title="alar (larva)" id="ABBRID0EZ5BI" xlink:type="simple">as</abbrev> for example 1.538 in <italic><tp:taxon-name><tp:taxon-name-part taxon-name-part-type="genus" reg="Rhinocyllus">Rhinocyllus</tp:taxon-name-part><tp:taxon-name-part taxon-name-part-type="species" reg="conicus">conicus</tp:taxon-name-part></tp:taxon-name></italic>, were excluded because of the reduced number of larval instars in this rather distantly related subfamily (Table <xref ref-type="table" rid="T3">3</xref>).</p><p>From Table <xref ref-type="table" rid="T2">2</xref> it can easily be seen that both species have 5 larval instars. The best approximation is achieved with a GF of 1.44 in <italic><tp:taxon-name><tp:taxon-name-part taxon-name-part-type="genus" reg="Tanymecus">Tanymecus</tp:taxon-name-part><tp:taxon-name-part taxon-name-part-type="species" reg="dilaticollis">dilaticollis</tp:taxon-name-part></tp:taxon-name></italic> and 1.46 in <italic><tp:taxon-name><tp:taxon-name-part taxon-name-part-type="genus" reg="Tanymecus">T.</tp:taxon-name-part><tp:taxon-name-part taxon-name-part-type="species" reg="palliatus">palliatus</tp:taxon-name-part></tp:taxon-name></italic> (i.e. Dyar’s ratio of 0.694 and 0.685, respectively). The small difference may be due to the absent <abbrev xmlns:xlink="http://www.w3.org/1999/xlink" xlink:title="width" id="ABBRID0EIACI" xlink:type="simple">HW</abbrev> variation of the two available adult <italic><tp:taxon-name><tp:taxon-name-part taxon-name-part-type="genus" reg="Tanymecus">T.</tp:taxon-name-part><tp:taxon-name-part taxon-name-part-type="species" reg="dilaticollis">dilaticollis</tp:taxon-name-part></tp:taxon-name></italic> specimens that showed both the same value and hence do not represent the <abbrev xmlns:xlink="http://www.w3.org/1999/xlink" xlink:title="width" id="ABBRID0EXACI" xlink:type="simple">HW</abbrev> variation of the population. Furthermore it can be stated that the values of <xref ref-type="bibr" rid="B5">Catrinici (1944)</xref> are beginning to seem doubtful from the fourth larval instar onward.</p><p>For this approximation it is only necessary to know the head width of the L<sub>1</sub> larva and that of the last instar. And the <abbrev xmlns:xlink="http://www.w3.org/1999/xlink" xlink:title="width" id="ABBRID0EDBCI" xlink:type="simple">HW</abbrev> of the last instar can be assessed from the <abbrev xmlns:xlink="http://www.w3.org/1999/xlink" xlink:title="width" id="ABBRID0EHBCI" xlink:type="simple">HW</abbrev> of the adult weevil, <abbrev xmlns:xlink="http://www.w3.org/1999/xlink" xlink:title="alar (larva)" id="ABBRID0ELBCI" xlink:type="simple">as</abbrev> it is shown in Table <xref ref-type="table" rid="T2">2</xref>. In adults <abbrev xmlns:xlink="http://www.w3.org/1999/xlink" xlink:title="width" id="ABBRID0ETBCI" xlink:type="simple">HW</abbrev> was always measured directly behind the eyes to avoid an excessive importance of prominent eyes, which could be a problem in genera such <abbrev xmlns:xlink="http://www.w3.org/1999/xlink" xlink:title="alar (larva)" id="ABBRID0EXBCI" xlink:type="simple">as</abbrev><italic><tp:taxon-name><tp:taxon-name-part taxon-name-part-type="genus" reg="Strophosoma">Strophosoma</tp:taxon-name-part></tp:taxon-name></italic> Billberg, 1817 (see <xref ref-type="bibr" rid="B17">Gosik et al. 2017</xref>) or in species such <abbrev xmlns:xlink="http://www.w3.org/1999/xlink" xlink:title="alar (larva)" id="ABBRID0EGCCI" xlink:type="simple">as</abbrev><italic><tp:taxon-name><tp:taxon-name-part taxon-name-part-type="genus" reg="Tanymecus">Tanymecus</tp:taxon-name-part><tp:taxon-name-part taxon-name-part-type="species" reg="dilaticollis">dilaticollis</tp:taxon-name-part></tp:taxon-name></italic>. Larval growth, number of larval instars and size of the adults’ head width (and therefore size of adults, too) are in a very close relationship to each other. The same may be true for the <abbrev xmlns:xlink="http://www.w3.org/1999/xlink" xlink:title="width" id="ABBRID0EVCCI" xlink:type="simple">HW</abbrev> of the pupa.</p><p>An instar determination is also possible for <italic><tp:taxon-name><tp:taxon-name-part taxon-name-part-type="genus" reg="Graptus">Graptus</tp:taxon-name-part><tp:taxon-name-part taxon-name-part-type="species" reg="triguttatus">triguttatus</tp:taxon-name-part></tp:taxon-name></italic>. According to <xref ref-type="bibr" rid="B11">Van Emden (1952)</xref>, the head capsule width of the L<sub>1</sub> larva is 0.34 mm (average of three larvae; Table <xref ref-type="table" rid="T1">1</xref>). The application of a GF of 1.45 shows a good approximation with the measuring values given in Table <xref ref-type="table" rid="T1">1</xref>: 0.34 mm × 1.45 (repeatedly) = 0.493 mm (L<sub>2</sub>), 0.715 mm (L<sub>3</sub>), 1.037 mm (L<sub>4</sub>) and finally 1.503 mm (L<sub>5</sub>). Thus, <italic><tp:taxon-name><tp:taxon-name-part taxon-name-part-type="genus" reg="Graptus">Graptus</tp:taxon-name-part><tp:taxon-name-part taxon-name-part-type="species" reg="triguttatus">triguttatus</tp:taxon-name-part></tp:taxon-name></italic> has also 5 larval instars, and the premature larvae from Table <xref ref-type="table" rid="T1">1</xref> may represent L<sub>2</sub> and L<sub>4</sub> larvae. There is a great variation in adults’ head width in this species ranging from 1.05 mm to 1.5 mm (Table <xref ref-type="table" rid="T1">1</xref>). This agrees with the span between the last larval instars and nearly achieves the supposed growth factor of 1.45, so that the assignment of a certain larva to the right instar is doubtful in extremely sized specimens, the more <abbrev xmlns:xlink="http://www.w3.org/1999/xlink" xlink:title="alar (larva)" id="ABBRID0ETECI" xlink:type="simple">as</abbrev> head width variation becomes larger with instar and size. A similar size variation was observed in <italic><tp:taxon-name><tp:taxon-name-part taxon-name-part-type="genus" reg="Peritelus">Peritelus</tp:taxon-name-part><tp:taxon-name-part taxon-name-part-type="species" reg="sphaeroides">sphaeroides</tp:taxon-name-part></tp:taxon-name></italic> adults and <italic><tp:taxon-name><tp:taxon-name-part taxon-name-part-type="genus" reg="Philopedon">Philopedon</tp:taxon-name-part><tp:taxon-name-part taxon-name-part-type="species" reg="plagiatum">plagiatum</tp:taxon-name-part></tp:taxon-name></italic> larvae (Table <xref ref-type="table" rid="T1">1</xref>).</p><!--PageBreak--><p>In <italic><tp:taxon-name><tp:taxon-name-part taxon-name-part-type="genus" reg="Peritelus">Peritelus</tp:taxon-name-part><tp:taxon-name-part taxon-name-part-type="species" reg="sphaeroides">sphaeroides</tp:taxon-name-part></tp:taxon-name></italic> and <italic><tp:taxon-name><tp:taxon-name-part taxon-name-part-type="genus" reg="Philopedon">Philopedon</tp:taxon-name-part><tp:taxon-name-part taxon-name-part-type="species" reg="plagiatum">plagiatum</tp:taxon-name-part></tp:taxon-name></italic> an instar determination is impossible due to the absence of L<sub>1</sub> head width data. It can only be concluded from the data for premature larvae in <italic><tp:taxon-name><tp:taxon-name-part taxon-name-part-type="genus" reg="Philopedon">Philopedon</tp:taxon-name-part><tp:taxon-name-part taxon-name-part-type="species" reg="plagiatum">plagiatum</tp:taxon-name-part></tp:taxon-name></italic> (Table <xref ref-type="table" rid="T1">1</xref>) that these data represent the penultimate instar. Opposite to <italic><tp:taxon-name><tp:taxon-name-part taxon-name-part-type="genus" reg="Graptus">Graptus</tp:taxon-name-part></tp:taxon-name></italic> and <italic><tp:taxon-name><tp:taxon-name-part taxon-name-part-type="genus" reg="Tanymecus">Tanymecus</tp:taxon-name-part></tp:taxon-name></italic>, the <abbrev xmlns:xlink="http://www.w3.org/1999/xlink" xlink:title="width" id="ABBRID0EJHCI" xlink:type="simple">HW</abbrev> of <italic><tp:taxon-name><tp:taxon-name-part taxon-name-part-type="genus" reg="Philopedon">Philopedon</tp:taxon-name-part></tp:taxon-name></italic> adults is greater than in mature larvae. In <italic><tp:taxon-name><tp:taxon-name-part taxon-name-part-type="genus" reg="Peritelus">Peritelus</tp:taxon-name-part><tp:taxon-name-part taxon-name-part-type="species" reg="sphaeroides">sphaeroides</tp:taxon-name-part></tp:taxon-name></italic> the <abbrev xmlns:xlink="http://www.w3.org/1999/xlink" xlink:title="width" id="ABBRID0E6HCI" xlink:type="simple">HW</abbrev> of adults is slightly smaller than in mature larvae, but not significantly.</p><table-wrap id="T1" position="float" orientation="portrait"><label>Table 1.</label><caption><p>Head width measuring data of the species studied. Results in mm; <sup>n</sup> – number of specimens measured, in adults behind eyes; L<sub>1</sub> – first instar larva; ML – mature larva; *: an assignment to this instar is doubtful. A transfer to ‘mature larvae’ would change the average value only slightly; **: data from <xref ref-type="bibr" rid="B15">Gosik and Sprick (2013)</xref>. Data from literature in italics.</p></caption><table id="TID0ETUAI" rules="all"><tbody><tr><th rowspan="2" colspan="1">Species</th><th rowspan="1" colspan="3">Larval instars</th><th rowspan="2" colspan="1">Pupa</th><th rowspan="2" colspan="1">Adult</th></tr><tr><th rowspan="1" colspan="1">L<sub>1</sub> larvae</th><th rowspan="1" colspan="1">Premature larvae</th><th rowspan="1" colspan="1">Mature larvae</th></tr><tr><td rowspan="1" colspan="1"><bold><italic><tp:taxon-name><tp:taxon-name-part taxon-name-part-type="genus" reg="Graptus">Graptus</tp:taxon-name-part><tp:taxon-name-part taxon-name-part-type="species" reg="triguttatus">triguttatus</tp:taxon-name-part></tp:taxon-name></italic></bold> (L<sub>1</sub> data from <xref ref-type="bibr" rid="B11">Van Emden 1952</xref>)</td><td rowspan="1" colspan="1"><italic>0.33</italic><sup>1</sup>; <italic>0,34</italic><sup>1</sup>; <italic>0.35</italic><sup>1</sup></td><td rowspan="1" colspan="1">0.57<sup>2</sup>; 0.60<sup>3</sup>; 1.00<sup>1</sup>; 1.07<sup>2</sup>; 1.17<sup>1</sup></td><td rowspan="1" colspan="1">1.37<sup>3</sup>; 1.40<sup>2</sup>; 1.43<sup>1</sup>; 1.47<sup>2</sup>; 1.50<sup>6</sup>; 1.53<sup>4</sup>; 1.55<sup>1</sup></td><td rowspan="1" colspan="1">1.13<sup>1</sup>; 1.17<sup>1</sup>; 1.20<sup>1</sup></td><td rowspan="1" colspan="1">1.05<sup>1</sup>; 1.15<sup>1</sup>; 1.2<sup>1</sup>; 1.25<sup>3</sup>; 1.3<sup>3</sup>; 1.4<sup>1</sup>; 1.45<sup>1</sup>; 1.5<sup>1</sup></td></tr><tr><td rowspan="1" colspan="1">Mean value (x¯)</td><td rowspan="1" colspan="1">0.34</td><td rowspan="1" colspan="1">0.806</td><td rowspan="1" colspan="1">1.471</td><td rowspan="1" colspan="1">1.167</td><td rowspan="1" colspan="1">1.283</td></tr><tr><td rowspan="1" colspan="1">
                      <bold><italic><tp:taxon-name>
                            <tp:taxon-name-part taxon-name-part-type="genus" reg="Peritelus">Peritelus</tp:taxon-name-part>
                            <tp:taxon-name-part taxon-name-part-type="species" reg="sphaeroides">sphaeroides</tp:taxon-name-part>
                          </tp:taxon-name></italic></bold>
                    </td><td rowspan="1" colspan="1">–</td><td rowspan="1" colspan="1">–</td><td rowspan="1" colspan="1">0.87<sup>1</sup>; 0.90<sup>2</sup>; 1.10<sup>5</sup>; 1.13<sup>3</sup>; 1.17<sup>4</sup></td><td rowspan="1" colspan="1">1.00<sup>1</sup>; 1.05<sup>1</sup></td><td rowspan="1" colspan="1">0.75<sup>1</sup>; 0.85<sup>1</sup>; 0.95<sup>2</sup>; 1.0<sup>2</sup>; 1.025<sup>1</sup>; 1.2<sup>1</sup></td></tr><tr><td rowspan="1" colspan="1">Mean value (x¯)</td><td rowspan="1" colspan="1">–</td><td rowspan="1" colspan="1">–</td><td rowspan="1" colspan="1">1.083</td><td rowspan="1" colspan="1">1.025</td><td rowspan="1" colspan="1">1.025</td></tr><tr><td rowspan="1" colspan="1">
                      <bold><italic><tp:taxon-name>
                            <tp:taxon-name-part taxon-name-part-type="genus" reg="Philopedon">Philopedon</tp:taxon-name-part>
                            <tp:taxon-name-part taxon-name-part-type="species" reg="plagiatum">plagiatum</tp:taxon-name-part>
                          </tp:taxon-name></italic></bold>
                    </td><td rowspan="1" colspan="1">–</td><td rowspan="1" colspan="1">0.60<sup>1</sup>; 0.67<sup>4</sup>; 0.73<sup>1</sup></td><td rowspan="1" colspan="1">0.97<sup>1</sup>;1.00<sup>1</sup>; 1.03<sup>1</sup></td><td rowspan="1" colspan="1">–</td><td rowspan="1" colspan="1">1.05<sup>1</sup>; 1.1<sup>2</sup>; 1.225<sup>1</sup>; 1.25<sup>1</sup>; 1.375<sup>1</sup>; 1.4<sup>2</sup></td></tr><tr><td rowspan="1" colspan="1">Mean value (x¯)</td><td rowspan="1" colspan="1">–</td><td rowspan="1" colspan="1">0.668</td><td rowspan="1" colspan="1">1.00</td><td rowspan="1" colspan="1">–</td><td rowspan="1" colspan="1">0.966</td></tr><tr><td rowspan="1" colspan="1"><bold><italic><tp:taxon-name><tp:taxon-name-part taxon-name-part-type="genus" reg="Philopedon">Philopedon</tp:taxon-name-part><tp:taxon-name-part taxon-name-part-type="species" reg="plagiatum">plagiatum</tp:taxon-name-part></tp:taxon-name></italic></bold> (from <xref ref-type="bibr" rid="B11">Van Emden 1952</xref>)</td><td rowspan="1" colspan="1">–</td><td rowspan="1" colspan="1"><italic>0.57<sup>2</sup>; 0.61<sup>1</sup>; 0.63<sup>1</sup>; 0.64<sup>1</sup>; 0.68<sup>1</sup>; 0.72<sup>1</sup>; 0.75<sup>1</sup>*; 0.79<sup>1</sup></italic>*</td><td rowspan="1" colspan="1">
                      <italic>0.86<sup>1</sup>; 0.89<sup>2</sup>; 0.96<sup>2</sup>; 1.00<sup>1</sup>; 1.07<sup>2</sup>; 1.08<sup>1</sup>; 1.1<sup>2</sup>; 1.14<sup>1</sup>; 1.17<sup>1</sup>; 1.18<sup>1</sup>; 1.21<sup>2</sup></italic>
                    </td><td rowspan="1" colspan="1">–</td><td rowspan="1" colspan="1">–</td></tr><tr><td rowspan="1" colspan="1">Mean value (x¯)</td><td rowspan="1" colspan="1">–</td><td rowspan="1" colspan="1">0.662</td><td rowspan="1" colspan="1">1.056</td><td rowspan="1" colspan="1">–</td><td rowspan="1" colspan="1">–</td></tr><tr><td rowspan="1" colspan="1">
                      <bold><italic><tp:taxon-name>
                            <tp:taxon-name-part taxon-name-part-type="genus" reg="Tanymecus">Tanymecus</tp:taxon-name-part>
                            <tp:taxon-name-part taxon-name-part-type="species" reg="dilaticollis">dilaticollis</tp:taxon-name-part>
                          </tp:taxon-name></italic></bold>
                    </td><td rowspan="1" colspan="1">–</td><td rowspan="1" colspan="1">–</td><td rowspan="1" colspan="1">–</td><td rowspan="1" colspan="1">–</td><td rowspan="1" colspan="1">1.30<sup>2</sup></td></tr><tr><td rowspan="1" colspan="1">Mean value (x¯)</td><td rowspan="1" colspan="1">–</td><td rowspan="1" colspan="1">–</td><td rowspan="1" colspan="1">–</td><td rowspan="1" colspan="1">–</td><td rowspan="1" colspan="1">1.30</td></tr><tr><td rowspan="1" colspan="1">
                      <bold><italic><tp:taxon-name>
                            <tp:taxon-name-part taxon-name-part-type="genus" reg="Tanymecus">Tanymecus</tp:taxon-name-part>
                            <tp:taxon-name-part taxon-name-part-type="species" reg="palliatus">palliatus</tp:taxon-name-part>
                          </tp:taxon-name></italic></bold>
                    </td><td rowspan="1" colspan="1">0.34<sup>1</sup>; 0.37<sup>2</sup>; 0.38<sup>5</sup>; 0.39<sup>2</sup>; 0.40<sup>2</sup></td><td rowspan="1" colspan="1">–</td><td rowspan="1" colspan="1">1.62<sup>1</sup>; 1.70<sup>1</sup>; 1.80<sup>1</sup></td><td rowspan="1" colspan="1">–</td><td rowspan="1" colspan="1">1.275<sup>1</sup>;1.425<sup>1</sup>; 1.5<sup>1</sup>; 1.55<sup>1</sup>; 1.6<sup>1</sup></td></tr><tr><td rowspan="1" colspan="1">Mean value (x¯)</td><td rowspan="1" colspan="1">0.380</td><td rowspan="1" colspan="1">–</td><td rowspan="1" colspan="1">1.717</td><td rowspan="1" colspan="1">–</td><td rowspan="1" colspan="1">1.470</td></tr></tbody></table></table-wrap><table-wrap id="T2" position="float" orientation="portrait"><label>Table 2.</label><caption><p>Head width measuring data of <italic><tp:taxon-name><tp:taxon-name-part taxon-name-part-type="genus" reg="Tanymecus">Tanymecus</tp:taxon-name-part></tp:taxon-name></italic> larvae and adults for larval instar determination. *: collected together with <italic><tp:taxon-name><tp:taxon-name-part taxon-name-part-type="genus" reg="Tanymecus">T.</tp:taxon-name-part><tp:taxon-name-part taxon-name-part-type="species" reg="palliatus">palliatus</tp:taxon-name-part></tp:taxon-name></italic> pupae; **: calculated from the ratio of adult’s <abbrev xmlns:xlink="http://www.w3.org/1999/xlink" xlink:title="width" id="ABBRID0EH1CI" xlink:type="simple">HW</abbrev> to <abbrev xmlns:xlink="http://www.w3.org/1999/xlink" xlink:title="width" id="ABBRID0EL1CI" xlink:type="simple">HW</abbrev> of the mature larva.</p></caption><table id="TID0E1HBI" rules="all"><tbody><tr><th rowspan="1" colspan="1">Instar</th><th rowspan="1" colspan="1">Mean value (mm)</th><th rowspan="1" colspan="1">Specimens measured</th><th rowspan="1" colspan="1">Source</th></tr><tr><td rowspan="1" colspan="4">
                      <bold><italic><tp:taxon-name>
                            <tp:taxon-name-part taxon-name-part-type="genus" reg="Tanymecus">Tanymecus</tp:taxon-name-part>
                            <tp:taxon-name-part taxon-name-part-type="species" reg="dilaticollis">dilaticollis</tp:taxon-name-part>
                          </tp:taxon-name></italic></bold>
                    </td></tr><tr><td rowspan="1" colspan="1">L<sub>1</sub></td><td rowspan="1" colspan="1">0.35</td><td rowspan="1" colspan="1">12 larvae</td><td rowspan="1" colspan="1">
                      <xref ref-type="bibr" rid="B5">Catrinici (1944)</xref>
                    </td></tr><tr><td rowspan="1" colspan="1">L<sub>2</sub></td><td rowspan="1" colspan="1">0.56</td><td rowspan="1" colspan="1">7 larvae</td><td rowspan="1" colspan="1">
                      <xref ref-type="bibr" rid="B5">Catrinici (1944)</xref>
                    </td></tr><tr><td rowspan="1" colspan="1">L<sub>3</sub></td><td rowspan="1" colspan="1">0.77</td><td rowspan="1" colspan="1">5 larvae</td><td rowspan="1" colspan="1">
                      <xref ref-type="bibr" rid="B5">Catrinici (1944)</xref>
                    </td></tr><tr><td rowspan="1" colspan="1">L<sub>4</sub></td><td rowspan="1" colspan="1">1.27</td><td rowspan="1" colspan="1">4 larvae</td><td rowspan="1" colspan="1">
                      <xref ref-type="bibr" rid="B5">Catrinici (1944)</xref>
                    </td></tr><tr><td rowspan="1" colspan="1">Mature larva</td><td rowspan="1" colspan="1"><italic>1.51</italic>**</td><td rowspan="1" colspan="1">–</td><td rowspan="1" colspan="1">calculated value</td></tr><tr><td rowspan="1" colspan="1">Adult weevil</td><td rowspan="1" colspan="1">1.30</td><td rowspan="1" colspan="1">2 adults</td><td rowspan="1" colspan="1">own data</td></tr><tr><td rowspan="1" colspan="4">
                      <bold><italic><tp:taxon-name>
                            <tp:taxon-name-part taxon-name-part-type="genus" reg="Tanymecus">Tanymecus</tp:taxon-name-part>
                            <tp:taxon-name-part taxon-name-part-type="species" reg="palliatus">palliatus</tp:taxon-name-part>
                          </tp:taxon-name></italic></bold>
                    </td></tr><tr><td rowspan="1" colspan="1">L<sub>1</sub></td><td rowspan="1" colspan="1">0.38</td><td rowspan="1" colspan="1">12 larvae</td><td rowspan="1" colspan="1">own data (see Tab. <xref ref-type="table" rid="T1">1</xref>)</td></tr><tr><td rowspan="1" colspan="1">Mature larva*</td><td rowspan="1" colspan="1">1.71</td><td rowspan="1" colspan="1">3 larvae</td><td rowspan="1" colspan="1">own data (see Tab. <xref ref-type="table" rid="T1">1</xref>)</td></tr><tr><td rowspan="1" colspan="1">Mature larva</td><td rowspan="1" colspan="1">1.71</td><td rowspan="1" colspan="1">5 larvae</td><td rowspan="1" colspan="1">
                      <xref ref-type="bibr" rid="B11">Van Emden (1952)</xref>
                    </td></tr><tr><td rowspan="1" colspan="1">Adult weevil</td><td rowspan="1" colspan="1">1.47</td><td rowspan="1" colspan="1">5 adults</td><td rowspan="1" colspan="1">own data</td></tr></tbody></table></table-wrap><table-wrap id="T3" position="float" orientation="portrait"><label>Table 3.</label><caption><p>Larval instar determination for <italic><tp:taxon-name><tp:taxon-name-part taxon-name-part-type="genus" reg="Tanymecus">Tanymecus</tp:taxon-name-part><tp:taxon-name-part taxon-name-part-type="species" reg="dilaticollis">dilaticollis</tp:taxon-name-part></tp:taxon-name></italic> and <italic><tp:taxon-name><tp:taxon-name-part taxon-name-part-type="genus" reg="Tanymecus">T.</tp:taxon-name-part><tp:taxon-name-part taxon-name-part-type="species" reg="palliatus">palliatus</tp:taxon-name-part></tp:taxon-name></italic>. All measuring data in mm; initial data bold, calculated data in italics; target data of the approximation bold and in italics.</p></caption><table id="TID0ETQBI" rules="all"><tbody><tr><td rowspan="1" colspan="4">
                      <bold><italic><tp:taxon-name>
                            <tp:taxon-name-part taxon-name-part-type="genus" reg="Tanymecus">Tanymecus</tp:taxon-name-part>
                            <tp:taxon-name-part taxon-name-part-type="species" reg="palliatus">palliatus</tp:taxon-name-part>
                          </tp:taxon-name></italic></bold>
                    </td></tr><tr><td rowspan="1" colspan="1">Growth factor (to be tested)</td><td rowspan="1" colspan="1">1.40</td><td rowspan="1" colspan="1">1.45/1.46</td><td rowspan="1" colspan="1">1.50</td></tr><tr><td rowspan="1" colspan="1">L<sub>1</sub> (measured)</td><td rowspan="1" colspan="1">
                      <bold>0.38</bold>
                    </td><td rowspan="1" colspan="1">
                      <bold>0.38</bold>
                    </td><td rowspan="1" colspan="1">
                      <bold>0.38</bold>
                    </td></tr><tr><td rowspan="1" colspan="1">L<sub>2</sub> (calculated)</td><td rowspan="1" colspan="1">
                      <italic>0.532</italic>
                    </td><td rowspan="1" colspan="1">
                      <italic>0.551/0.555</italic>
                    </td><td rowspan="1" colspan="1">
                      <italic>0.57</italic>
                    </td></tr><tr><td rowspan="1" colspan="1">L<sub>3</sub> (calculated)</td><td rowspan="1" colspan="1">
                      <italic>0.745</italic>
                    </td><td rowspan="1" colspan="1">
                      <italic>0.799/0.810</italic>
                    </td><td rowspan="1" colspan="1">
                      <italic>0.855</italic>
                    </td></tr><tr><td rowspan="1" colspan="1">L<sub>4</sub> (calculated)</td><td rowspan="1" colspan="1">
                      <italic>1.042</italic>
                    </td><td rowspan="1" colspan="1">
                      <italic>1.158/1.183</italic>
                    </td><td rowspan="1" colspan="1">
                      <italic>1.283</italic>
                    </td></tr><tr><td rowspan="1" colspan="1">L<sub>5</sub> (calculated)</td><td rowspan="1" colspan="1">
                      <italic>1.460</italic>
                    </td><td rowspan="1" colspan="1">
                      <italic>1.680/1.727</italic>
                    </td><td rowspan="1" colspan="1">
                      <italic>1.924</italic>
                    </td></tr><tr><td rowspan="1" colspan="1">Mature larva (measured)</td><td rowspan="1" colspan="1">
                      <bold>1.71</bold>
                    </td><td rowspan="1" colspan="1">
                      <bold>1.71</bold>
                    </td><td rowspan="1" colspan="1">
                      <bold>1.71</bold>
                    </td></tr><tr><td rowspan="1" colspan="4"><bold><italic><tp:taxon-name><tp:taxon-name-part taxon-name-part-type="genus" reg="Tanymecus">Tanymecus</tp:taxon-name-part><tp:taxon-name-part taxon-name-part-type="species" reg="dilaticollis">dilaticollis</tp:taxon-name-part></tp:taxon-name></italic></bold>*</td></tr><tr><td rowspan="1" colspan="1">Growth factor (to be tested)</td><td rowspan="1" colspan="1">1.40</td><td rowspan="1" colspan="1">1.44/1.45/1.46</td><td rowspan="1" colspan="1">1.50</td></tr><tr><td rowspan="1" colspan="1">L<sub>1</sub> (measured)</td><td rowspan="1" colspan="1">
                      <bold>0.35</bold>
                    </td><td rowspan="1" colspan="1">
                      <bold>0.35</bold>
                    </td><td rowspan="1" colspan="1">
                      <bold>0.35</bold>
                    </td></tr><tr><td rowspan="1" colspan="1">L<sub>2</sub> (measured)</td><td rowspan="1" colspan="1">0.56</td><td rowspan="1" colspan="1">0.56</td><td rowspan="1" colspan="1">0.56</td></tr><tr><td rowspan="1" colspan="1">L<sub>2</sub> (calculated)</td><td rowspan="1" colspan="1">
                      <italic>0.49</italic>
                    </td><td rowspan="1" colspan="1">
                      <italic>0.504/0.508/0.511</italic>
                    </td><td rowspan="1" colspan="1">
                      <italic>0.525</italic>
                    </td></tr><tr><td rowspan="1" colspan="1">L<sub>3</sub> (measured)</td><td rowspan="1" colspan="1">0.77</td><td rowspan="1" colspan="1">0.77</td><td rowspan="1" colspan="1">0.77</td></tr><tr><td rowspan="1" colspan="1">L<sub>3</sub> (calculated)</td><td rowspan="1" colspan="1">
                      <italic>0.686</italic>
                    </td><td rowspan="1" colspan="1">
                      <italic>0.726/0.736/0.746</italic>
                    </td><td rowspan="1" colspan="1">
                      <italic>0.7875</italic>
                    </td></tr><tr><td rowspan="1" colspan="1">L<sub>4</sub> (measured)</td><td rowspan="1" colspan="1">1.27</td><td rowspan="1" colspan="1">1.27</td><td rowspan="1" colspan="1">1.27</td></tr><tr><td rowspan="1" colspan="1">L<sub>4</sub> (calculated)</td><td rowspan="1" colspan="1">
                      <italic>0.960</italic>
                    </td><td rowspan="1" colspan="1">
                      <italic>1.045/1.067/1.089</italic>
                    </td><td rowspan="1" colspan="1">
                      <italic>1.181</italic>
                    </td></tr><tr><td rowspan="1" colspan="1">L<sub>5</sub> (calculated)</td><td rowspan="1" colspan="1">
                      <italic>1.345</italic>
                    </td><td rowspan="1" colspan="1">
                      <italic>1.505/1.55/1.590</italic>
                    </td><td rowspan="1" colspan="1">
                      <italic>1.772</italic>
                    </td></tr><tr><td rowspan="1" colspan="1">Mature larva (calculated; see Tab. <xref ref-type="table" rid="T1">1</xref>)</td><td rowspan="1" colspan="1">
                      <bold><italic>1.51</italic></bold>
                    </td><td rowspan="1" colspan="1">
                      <bold><italic>1.51</italic></bold>
                    </td><td rowspan="1" colspan="1">
                      <bold><italic>1.51</italic></bold>
                    </td></tr></tbody></table><table-wrap-foot><fn><p>*: measuring data from <xref ref-type="bibr" rid="B5">Catrinici (1944)</xref>.</p></fn></table-wrap-foot></table-wrap><table-wrap id="T4" position="float" orientation="portrait"><label>Table 4.</label><caption><p>Number of setae in mature larvae of <italic><tp:taxon-name><tp:taxon-name-part taxon-name-part-type="genus" reg="Graptus">Graptus</tp:taxon-name-part><tp:taxon-name-part taxon-name-part-type="species" reg="triguttatus">triguttatus</tp:taxon-name-part><tp:taxon-name-part taxon-name-part-type="subspecies" reg="triguttatus">triguttatus</tp:taxon-name-part></tp:taxon-name></italic> (a), <italic><tp:taxon-name><tp:taxon-name-part taxon-name-part-type="genus" reg="Peritelus">Peritelus</tp:taxon-name-part><tp:taxon-name-part taxon-name-part-type="species" reg="sphaeroides">sphaeroides</tp:taxon-name-part></tp:taxon-name></italic> (b), <italic><tp:taxon-name><tp:taxon-name-part taxon-name-part-type="genus" reg="Philopedon">Philopedon</tp:taxon-name-part><tp:taxon-name-part taxon-name-part-type="species" reg="plagiatum">plagiatum</tp:taxon-name-part></tp:taxon-name></italic> (c), <italic><tp:taxon-name><tp:taxon-name-part taxon-name-part-type="genus" reg="Tanymecus">Tanymecus</tp:taxon-name-part><tp:taxon-name-part taxon-name-part-type="species" reg="palliatus">palliatus</tp:taxon-name-part></tp:taxon-name></italic> (d).</p></caption><table id="TID0EDACI" rules="all"><tbody><tr><th rowspan="1" colspan="1">Part of body</th><th rowspan="1" colspan="1">Setae</th><th rowspan="1" colspan="1">a</th><th rowspan="1" colspan="1">b</th><th rowspan="1" colspan="1">c</th><th rowspan="1" colspan="1">d</th></tr><tr><td rowspan="4" colspan="1">Prothorax</td><td rowspan="1" colspan="1">
                      <italic><abbrev xmlns:xlink="http://www.w3.org/1999/xlink" xlink:title="pronotal" id="ABBRID0EATDI" xlink:type="simple">prns</abbrev></italic>
                    </td><td rowspan="1" colspan="1">8</td><td rowspan="1" colspan="1">9</td><td rowspan="1" colspan="1">9</td><td rowspan="1" colspan="1">11</td></tr><tr><td rowspan="1" colspan="1">
                      <italic><abbrev xmlns:xlink="http://www.w3.org/1999/xlink" xlink:title="pleural" id="ABBRID0EWTDI" xlink:type="simple">ps</abbrev></italic>
                    </td><td rowspan="1" colspan="1">2</td><td rowspan="1" colspan="1">2</td><td rowspan="1" colspan="1">2</td><td rowspan="1" colspan="1">2</td></tr><tr><td rowspan="1" colspan="1">
                      <italic><abbrev xmlns:xlink="http://www.w3.org/1999/xlink" xlink:title="eusternal" id="ABBRID0EMUDI" xlink:type="simple">eus</abbrev></italic>
                    </td><td rowspan="1" colspan="1">1</td><td rowspan="1" colspan="1">1</td><td rowspan="1" colspan="1">1</td><td rowspan="1" colspan="1">1</td></tr><tr><td rowspan="1" colspan="1">
                      <italic><abbrev xmlns:xlink="http://www.w3.org/1999/xlink" xlink:title="pedal" id="ABBRID0ECVDI" xlink:type="simple">pda</abbrev></italic>
                    </td><td rowspan="1" colspan="1">6</td><td rowspan="1" colspan="1">4</td><td rowspan="1" colspan="1">9</td><td rowspan="1" colspan="1">6</td></tr><tr><td rowspan="8" colspan="1">Meso-, metathorax</td><td rowspan="1" colspan="1">
                      <italic><abbrev xmlns:xlink="http://www.w3.org/1999/xlink" xlink:title="prodorsal" id="ABBRID0E2VDI" xlink:type="simple">prs</abbrev></italic>
                    </td><td rowspan="1" colspan="1">1</td><td rowspan="1" colspan="1">1</td><td rowspan="1" colspan="1">1</td><td rowspan="1" colspan="1">1</td></tr><tr><td rowspan="1" colspan="1">
                      <italic><abbrev xmlns:xlink="http://www.w3.org/1999/xlink" xlink:title="postdorsal" id="ABBRID0ERWDI" xlink:type="simple">pds</abbrev></italic>
                    </td><td rowspan="1" colspan="1">4</td><td rowspan="1" colspan="1">4</td><td rowspan="1" colspan="1">4</td><td rowspan="1" colspan="1">4</td></tr><tr><td rowspan="1" colspan="1">
                      <italic><abbrev xmlns:xlink="http://www.w3.org/1999/xlink" xlink:title="alar (larva)" id="ABBRID0EHXDI" xlink:type="simple">as</abbrev></italic>
                    </td><td rowspan="1" colspan="1">1</td><td rowspan="1" colspan="1">1</td><td rowspan="1" colspan="1">2</td><td rowspan="1" colspan="1">2</td></tr><tr><td rowspan="1" colspan="1">
                      <italic><abbrev xmlns:xlink="http://www.w3.org/1999/xlink" xlink:title="spiracular" id="ABBRID0E4XDI" xlink:type="simple">ss</abbrev></italic>
                    </td><td rowspan="1" colspan="1">3</td><td rowspan="1" colspan="1">2</td><td rowspan="1" colspan="1">3</td><td rowspan="1" colspan="1">2</td></tr><tr><td rowspan="1" colspan="1">
                      <italic><abbrev xmlns:xlink="http://www.w3.org/1999/xlink" xlink:title="epipleural" id="ABBRID0ETYDI" xlink:type="simple">eps</abbrev></italic>
                    </td><td rowspan="1" colspan="1">1</td><td rowspan="1" colspan="1">1</td><td rowspan="1" colspan="1">1</td><td rowspan="1" colspan="1">1</td></tr><tr><td rowspan="1" colspan="1">
                      <italic><abbrev xmlns:xlink="http://www.w3.org/1999/xlink" xlink:title="pleural" id="ABBRID0EJZDI" xlink:type="simple">ps</abbrev></italic>
                    </td><td rowspan="1" colspan="1">1</td><td rowspan="1" colspan="1">1</td><td rowspan="1" colspan="1">1</td><td rowspan="1" colspan="1">1</td></tr><tr><td rowspan="1" colspan="1">
                      <italic><abbrev xmlns:xlink="http://www.w3.org/1999/xlink" xlink:title="eusternal" id="ABBRID0E6ZDI" xlink:type="simple">eus</abbrev></italic>
                    </td><td rowspan="1" colspan="1">1</td><td rowspan="1" colspan="1">1</td><td rowspan="1" colspan="1">1</td><td rowspan="1" colspan="1">1</td></tr><tr><td rowspan="1" colspan="1">
                      <italic><abbrev xmlns:xlink="http://www.w3.org/1999/xlink" xlink:title="pedal" id="ABBRID0EV1DI" xlink:type="simple">pda</abbrev></italic>
                    </td><td rowspan="1" colspan="1">6</td><td rowspan="1" colspan="1">4</td><td rowspan="1" colspan="1">9</td><td rowspan="1" colspan="1">6</td></tr><tr><td rowspan="14" colspan="1">Abdominal segments 1–8</td><td rowspan="1" colspan="1"><italic><abbrev xmlns:xlink="http://www.w3.org/1999/xlink" xlink:title="prodorsal" id="ABBRID0EO2DI" xlink:type="simple">prs</abbrev></italic> 1-7</td><td rowspan="1" colspan="1">1</td><td rowspan="1" colspan="1">1</td><td rowspan="1" colspan="1">1</td><td rowspan="1" colspan="1">1</td></tr><tr><td rowspan="1" colspan="1"><italic><abbrev xmlns:xlink="http://www.w3.org/1999/xlink" xlink:title="prodorsal" id="ABBRID0EE3DI" xlink:type="simple">prs</abbrev></italic> 8</td><td rowspan="1" colspan="1">1</td><td rowspan="1" colspan="1">1</td><td rowspan="1" colspan="1">1</td><td rowspan="1" colspan="1">1</td></tr><tr><td rowspan="1" colspan="1"><italic><abbrev xmlns:xlink="http://www.w3.org/1999/xlink" xlink:title="postdorsal" id="ABBRID0E13DI" xlink:type="simple">pds</abbrev></italic> 1-7</td><td rowspan="1" colspan="1">5</td><td rowspan="1" colspan="1">5</td><td rowspan="1" colspan="1">5</td><td rowspan="1" colspan="1">5*</td></tr><tr><td rowspan="1" colspan="1"><italic><abbrev xmlns:xlink="http://www.w3.org/1999/xlink" xlink:title="postdorsal" id="ABBRID0EQ4DI" xlink:type="simple">pds</abbrev></italic> 8</td><td rowspan="1" colspan="1">4</td><td rowspan="1" colspan="1">4</td><td rowspan="1" colspan="1">5</td><td rowspan="1" colspan="1">4</td></tr><tr><td rowspan="1" colspan="1"><italic><abbrev xmlns:xlink="http://www.w3.org/1999/xlink" xlink:title="spiracular" id="ABBRID0EG5DI" xlink:type="simple">ss</abbrev></italic> 1-7</td><td rowspan="1" colspan="1">2</td><td rowspan="1" colspan="1">2</td><td rowspan="1" colspan="1">2</td><td rowspan="1" colspan="1">1</td></tr><tr><td rowspan="1" colspan="1"><italic><abbrev xmlns:xlink="http://www.w3.org/1999/xlink" xlink:title="spiracular" id="ABBRID0E35DI" xlink:type="simple">ss</abbrev></italic> 8</td><td rowspan="1" colspan="1">1</td><td rowspan="1" colspan="1">1</td><td rowspan="1" colspan="1">1</td><td rowspan="1" colspan="1">0</td></tr><tr><td rowspan="1" colspan="1"><italic><abbrev xmlns:xlink="http://www.w3.org/1999/xlink" xlink:title="epipleural" id="ABBRID0ES6DI" xlink:type="simple">eps</abbrev></italic> 1-7</td><td rowspan="1" colspan="1">2</td><td rowspan="1" colspan="1">2</td><td rowspan="1" colspan="1">3-4</td><td rowspan="1" colspan="1">2</td></tr><tr><td rowspan="1" colspan="1"><italic><abbrev xmlns:xlink="http://www.w3.org/1999/xlink" xlink:title="epipleural" id="ABBRID0EJAAK" xlink:type="simple">eps</abbrev></italic> 8</td><td rowspan="1" colspan="1">2</td><td rowspan="1" colspan="1">2</td><td rowspan="1" colspan="1">2</td><td rowspan="1" colspan="1">2</td></tr><tr><td rowspan="1" colspan="1"><italic><abbrev xmlns:xlink="http://www.w3.org/1999/xlink" xlink:title="pleural" id="ABBRID0E6AAK" xlink:type="simple">ps</abbrev></italic> 1-7</td><td rowspan="1" colspan="1">2</td><td rowspan="1" colspan="1">2</td><td rowspan="1" colspan="1">2</td><td rowspan="1" colspan="1">2</td></tr><tr><td rowspan="1" colspan="1"><italic><abbrev xmlns:xlink="http://www.w3.org/1999/xlink" xlink:title="pleural" id="ABBRID0EVBAK" xlink:type="simple">ps</abbrev></italic> 8</td><td rowspan="1" colspan="1">2</td><td rowspan="1" colspan="1">2</td><td rowspan="1" colspan="1">2</td><td rowspan="1" colspan="1">2</td></tr><tr><td rowspan="1" colspan="1"><italic><abbrev xmlns:xlink="http://www.w3.org/1999/xlink" xlink:title="laterosternal" id="ABBRID0ELCAK" xlink:type="simple">lsts</abbrev></italic> 1-7</td><td rowspan="1" colspan="1">1</td><td rowspan="1" colspan="1">1</td><td rowspan="1" colspan="1">1</td><td rowspan="1" colspan="1">1</td></tr><tr><td rowspan="1" colspan="1"><italic><abbrev xmlns:xlink="http://www.w3.org/1999/xlink" xlink:title="laterosternal" id="ABBRID0EBDAK" xlink:type="simple">lsts</abbrev></italic> 8</td><td rowspan="1" colspan="1">1</td><td rowspan="1" colspan="1">1</td><td rowspan="1" colspan="1">1</td><td rowspan="1" colspan="1">1</td></tr><tr><td rowspan="1" colspan="1"><italic><abbrev xmlns:xlink="http://www.w3.org/1999/xlink" xlink:title="eusternal" id="ABBRID0EXDAK" xlink:type="simple">eus</abbrev></italic> 1-7</td><td rowspan="1" colspan="1">2</td><td rowspan="1" colspan="1">2</td><td rowspan="1" colspan="1">2</td><td rowspan="1" colspan="1">2</td></tr><tr><td rowspan="1" colspan="1"><italic><abbrev xmlns:xlink="http://www.w3.org/1999/xlink" xlink:title="eusternal" id="ABBRID0ENEAK" xlink:type="simple">eus</abbrev></italic> 8</td><td rowspan="1" colspan="1">2</td><td rowspan="1" colspan="1">2</td><td rowspan="1" colspan="1">2</td><td rowspan="1" colspan="1">2</td></tr><tr><td rowspan="3" colspan="1">Abdominal segment 9</td><td rowspan="1" colspan="1">
                      <italic><abbrev xmlns:xlink="http://www.w3.org/1999/xlink" xlink:title="discal (pupa)" id="ABBRID0EGFAK" xlink:type="simple">ds</abbrev></italic>
                    </td><td rowspan="1" colspan="1">3</td><td rowspan="1" colspan="1">4</td><td rowspan="1" colspan="1">2</td><td rowspan="1" colspan="1">3</td></tr><tr><td rowspan="1" colspan="1">
                      <italic><abbrev xmlns:xlink="http://www.w3.org/1999/xlink" xlink:title="pleural" id="ABBRID0E3FAK" xlink:type="simple">ps</abbrev></italic>
                    </td><td rowspan="1" colspan="1">2</td><td rowspan="1" colspan="1">1</td><td rowspan="1" colspan="1">1</td><td rowspan="1" colspan="1">1</td></tr><tr><td rowspan="1" colspan="1">
                      <italic><abbrev xmlns:xlink="http://www.w3.org/1999/xlink" xlink:title="sternal" id="ABBRID0ESGAK" xlink:type="simple">sts</abbrev></italic>
                    </td><td rowspan="1" colspan="1">2</td><td rowspan="1" colspan="1">2</td><td rowspan="1" colspan="1">2</td><td rowspan="1" colspan="1">2</td></tr><tr><td rowspan="1" colspan="1">Abdominal segment 10</td><td rowspan="1" colspan="1">
                      <italic><abbrev xmlns:xlink="http://www.w3.org/1999/xlink" xlink:title="terminal" id="ABBRID0ELHAK" xlink:type="simple">ts</abbrev></italic>
                    </td><td rowspan="1" colspan="1">2</td><td rowspan="1" colspan="1">2</td><td rowspan="1" colspan="1">0</td><td rowspan="1" colspan="1">3</td></tr><tr><td rowspan="5" colspan="1">Head</td><td rowspan="1" colspan="1">
                      <italic><abbrev xmlns:xlink="http://www.w3.org/1999/xlink" xlink:title="dorsal epicranial" id="ABBRID0EEIAK" xlink:type="simple">des</abbrev></italic>
                    </td><td rowspan="1" colspan="1">4</td><td rowspan="1" colspan="1">4</td><td rowspan="1" colspan="1">5</td><td rowspan="1" colspan="1">4</td></tr><tr><td rowspan="1" colspan="1">
                      <italic><abbrev xmlns:xlink="http://www.w3.org/1999/xlink" xlink:title="frontal" id="ABBRID0E1IAK" xlink:type="simple">fs</abbrev></italic>
                    </td><td rowspan="1" colspan="1">2</td><td rowspan="1" colspan="1">2</td><td rowspan="1" colspan="1">3</td><td rowspan="1" colspan="1">2</td></tr><tr><td rowspan="1" colspan="1">
                      <italic><abbrev xmlns:xlink="http://www.w3.org/1999/xlink" xlink:title="lateral" id="ABBRID0EQJAK" xlink:type="simple">ls</abbrev></italic>
                    </td><td rowspan="1" colspan="1">2</td><td rowspan="1" colspan="1">2</td><td rowspan="1" colspan="1">2</td><td rowspan="1" colspan="1">2</td></tr><tr><td rowspan="1" colspan="1">
                      <italic><abbrev xmlns:xlink="http://www.w3.org/1999/xlink" xlink:title="postepicranial" id="ABBRID0EGKAK" xlink:type="simple">pes</abbrev></italic>
                    </td><td rowspan="1" colspan="1">3</td><td rowspan="1" colspan="1">7</td><td rowspan="1" colspan="1">4</td><td rowspan="1" colspan="1">5</td></tr><tr><td rowspan="1" colspan="1">
                      <italic><abbrev xmlns:xlink="http://www.w3.org/1999/xlink" xlink:title="ventral (larva)" id="ABBRID0E3KAK" xlink:type="simple">ves</abbrev></italic>
                    </td><td rowspan="1" colspan="1">1</td><td rowspan="1" colspan="1">0</td><td rowspan="1" colspan="1">1</td><td rowspan="1" colspan="1">2</td></tr><tr><td rowspan="15" colspan="1">Mouthpart</td><td rowspan="1" colspan="1">
                      <italic><abbrev xmlns:xlink="http://www.w3.org/1999/xlink" xlink:title="clypeal" id="ABBRID0EVLAK" xlink:type="simple">cls</abbrev></italic>
                    </td><td rowspan="1" colspan="1">2</td><td rowspan="1" colspan="1">2</td><td rowspan="1" colspan="1">2</td><td rowspan="1" colspan="1">2</td></tr><tr><td rowspan="1" colspan="1">
                      <italic><abbrev xmlns:xlink="http://www.w3.org/1999/xlink" xlink:title="labral" id="ABBRID0ELMAK" xlink:type="simple">lrs</abbrev></italic>
                    </td><td rowspan="1" colspan="1">3</td><td rowspan="1" colspan="1">3</td><td rowspan="1" colspan="1">3</td><td rowspan="1" colspan="1">3</td></tr><tr><td rowspan="1" colspan="1">
                      <italic><abbrev xmlns:xlink="http://www.w3.org/1999/xlink" xlink:title="median" id="ABBRID0EBNAK" xlink:type="simple">mes</abbrev></italic>
                    </td><td rowspan="1" colspan="1">2</td><td rowspan="1" colspan="1">2</td><td rowspan="1" colspan="1">2</td><td rowspan="1" colspan="1">2</td></tr><tr><td rowspan="1" colspan="1">
                      <italic><abbrev xmlns:xlink="http://www.w3.org/1999/xlink" xlink:title="anterolateral" id="ABBRID0EXNAK" xlink:type="simple">als</abbrev></italic>
                    </td><td rowspan="1" colspan="1">3</td><td rowspan="1" colspan="1">3</td><td rowspan="1" colspan="1">3</td><td rowspan="1" colspan="1">4</td></tr><tr><td rowspan="1" colspan="1">
                      <italic><abbrev xmlns:xlink="http://www.w3.org/1999/xlink" xlink:title="anteromedial" id="ABBRID0ENOAK" xlink:type="simple">ams</abbrev></italic>
                    </td><td rowspan="1" colspan="1">3</td><td rowspan="1" colspan="1">3</td><td rowspan="1" colspan="1">3</td><td rowspan="1" colspan="1">3</td></tr><tr><td rowspan="1" colspan="1">
                      <italic><abbrev xmlns:xlink="http://www.w3.org/1999/xlink" xlink:title="mandibular" id="ABBRID0EDPAK" xlink:type="simple">mds</abbrev></italic>
                    </td><td rowspan="1" colspan="1">2</td><td rowspan="1" colspan="1">1</td><td rowspan="1" colspan="1">2</td><td rowspan="1" colspan="1">2</td></tr><tr><td rowspan="1" colspan="1">
                      <italic><abbrev xmlns:xlink="http://www.w3.org/1999/xlink" xlink:title="dorsal epicranial" id="ABBRID0EZPAK" xlink:type="simple">des</abbrev></italic>
                    </td><td rowspan="1" colspan="1">7</td><td rowspan="1" colspan="1">7</td><td rowspan="1" colspan="1">8</td><td rowspan="1" colspan="1">7</td></tr><tr><td rowspan="1" colspan="1">
                      <italic><abbrev xmlns:xlink="http://www.w3.org/1999/xlink" xlink:title="ventral (larva)" id="ABBRID0EPQAK" xlink:type="simple">ves</abbrev></italic>
                    </td><td rowspan="1" colspan="1">4</td><td rowspan="1" colspan="1">4</td><td rowspan="1" colspan="1">4</td><td rowspan="1" colspan="1">4</td></tr><tr><td rowspan="1" colspan="1">
                      <italic><abbrev xmlns:xlink="http://www.w3.org/1999/xlink" xlink:title="palpiferal" id="ABBRID0EFRAK" xlink:type="simple">pfs</abbrev></italic>
                    </td><td rowspan="1" colspan="1">2</td><td rowspan="1" colspan="1">2</td><td rowspan="1" colspan="1">2</td><td rowspan="1" colspan="1">2</td></tr><tr><td rowspan="1" colspan="1">
                      <italic><abbrev xmlns:xlink="http://www.w3.org/1999/xlink" xlink:title="stipal" id="ABBRID0E2RAK" xlink:type="simple">stps</abbrev></italic>
                    </td><td rowspan="1" colspan="1">1</td><td rowspan="1" colspan="1">1</td><td rowspan="1" colspan="1">1</td><td rowspan="1" colspan="1">1</td></tr><tr><td rowspan="1" colspan="1">
                      <italic>pbs</italic>
                    </td><td rowspan="1" colspan="1">1</td><td rowspan="1" colspan="1">1</td><td rowspan="1" colspan="1">1</td><td rowspan="1" colspan="1">1</td></tr><tr><td rowspan="1" colspan="1">
                      <italic><abbrev xmlns:xlink="http://www.w3.org/1999/xlink" xlink:title="maxillary palp" id="ABBRID0EETAK" xlink:type="simple">mps</abbrev></italic>
                    </td><td rowspan="1" colspan="1">1</td><td rowspan="1" colspan="1">1</td><td rowspan="1" colspan="1">1</td><td rowspan="1" colspan="1">1</td></tr><tr><td rowspan="1" colspan="1">
                      <italic><abbrev xmlns:xlink="http://www.w3.org/1999/xlink" xlink:title="postlabial" id="ABBRID0E1TAK" xlink:type="simple">pms</abbrev></italic>
                    </td><td rowspan="1" colspan="1">3</td><td rowspan="1" colspan="1">3</td><td rowspan="1" colspan="1">3</td><td rowspan="1" colspan="1">3</td></tr><tr><td rowspan="1" colspan="1">
                      <italic><abbrev xmlns:xlink="http://www.w3.org/1999/xlink" xlink:title="prelabial" id="ABBRID0EQUAK" xlink:type="simple">prms</abbrev></italic>
                    </td><td rowspan="1" colspan="1">1</td><td rowspan="1" colspan="1">1</td><td rowspan="1" colspan="1">1</td><td rowspan="1" colspan="1">1</td></tr><tr><td rowspan="1" colspan="1">
                      <italic><abbrev xmlns:xlink="http://www.w3.org/1999/xlink" xlink:title="ligular" id="ABBRID0EGVAK" xlink:type="simple">ligs</abbrev></italic>
                    </td><td rowspan="1" colspan="1">3</td><td rowspan="1" colspan="1">2</td><td rowspan="1" colspan="1">2</td><td rowspan="1" colspan="1">2</td></tr></tbody></table><table-wrap-foot><fn><p>* only abdominal segment 7 with 6 <italic><abbrev xmlns:xlink="http://www.w3.org/1999/xlink" xlink:title="postdorsal" id="ABBRID0E2VAK" xlink:type="simple">pds</abbrev></italic>.</p></fn></table-wrap-foot></table-wrap></sec></tp:treatment-sec><tp:treatment-sec><!--Section generated to contain objects referenced in tp:taxon-treatment.--><fig id="F1" position="float" orientation="portrait"><label>Figures 1–12.</label><caption><p><italic><tp:taxon-name><tp:taxon-name-part taxon-name-part-type="genus" reg="Graptus">Graptus</tp:taxon-name-part><tp:taxon-name-part taxon-name-part-type="species" reg="triguttatus">triguttatus</tp:taxon-name-part></tp:taxon-name></italic> mature larva. <bold>1</bold> Habitus <bold>2</bold> Last abdominal segments lateral view <bold>3</bold> Last abdominal segments ventral view <italic><tp:taxon-name><tp:taxon-name-part taxon-name-part-type="genus" reg="Peritelus">Peritelus</tp:taxon-name-part><tp:taxon-name-part taxon-name-part-type="species" reg="sphaeroides">sphaeroides</tp:taxon-name-part></tp:taxon-name></italic> mature larva. <bold>4</bold> Habitus <bold>5</bold> Last abdominal segments lateral view <bold>6</bold> Last abdominal segments ventral view <italic><tp:taxon-name><tp:taxon-name-part taxon-name-part-type="genus" reg="Philopedon">Philopedon</tp:taxon-name-part><tp:taxon-name-part taxon-name-part-type="species" reg="plagiatum">plagiatum</tp:taxon-name-part></tp:taxon-name></italic> mature larva <bold>7</bold> Habitus <bold>8</bold> Last abdominal segments lateral view <bold>9</bold> Last abdominal segments ventral view <italic><tp:taxon-name><tp:taxon-name-part taxon-name-part-type="genus" reg="Tanymecus">Tanymecus</tp:taxon-name-part><tp:taxon-name-part taxon-name-part-type="species" reg="palliatus">palliatus</tp:taxon-name-part></tp:taxon-name></italic> mature larva <bold>10</bold> Habitus <bold>11</bold> Last abdominal segments lateral view <bold>12</bold> Last abdominal segments ventral view.</p></caption><graphic xmlns:xlink="http://www.w3.org/1999/xlink" xlink:href="zookeys-813-111-g001.jpg" id="oo_255300.jpg" position="float" orientation="portrait" xlink:type="simple"/></fig></tp:treatment-sec><ref-list><ref id="B10"><mixed-citation xmlns:xlink="http://www.w3.org/1999/xlink" xlink:type="simple"><person-group><name name-style="western"><surname>Emden</surname><given-names>FI Van</given-names></name></person-group> (<year>1950</year>) <article-title>Eggs, egg-laying habits and larvae of short-nosed weevils.</article-title><source>Eighth International Congress of Entomology, Stockholm</source><volume>1948</volume>: <fpage>365</fpage>–<lpage>372</lpage>.</mixed-citation></ref><ref id="B18"><mixed-citation xmlns:xlink="http://www.w3.org/1999/xlink" xlink:type="simple"><person-group><name name-style="western"><surname>Hoffmann</surname><given-names>A</given-names></name></person-group> (<year>1963</year>) Entomologie appliquée à l’agriculture. Tome I. Coléoptères. Second volume. <tp:taxon-name><tp:taxon-name-part taxon-name-part-type="superfamily">Phytophagoidea</tp:taxon-name-part></tp:taxon-name> (suite et fin) (<tp:taxon-name><tp:taxon-name-part taxon-name-part-type="family">Chrysomelidae</tp:taxon-name-part></tp:taxon-name> – <tp:taxon-name><tp:taxon-name-part taxon-name-part-type="family">Curculionidae</tp:taxon-name-part></tp:taxon-name> – <tp:taxon-name><tp:taxon-name-part taxon-name-part-type="family">Attelabidae</tp:taxon-name-part></tp:taxon-name> – <tp:taxon-name><tp:taxon-name-part taxon-name-part-type="family">Scolytidae</tp:taxon-name-part></tp:taxon-name> et <tp:taxon-name><tp:taxon-name-part taxon-name-part-type="family">Platypodidae</tp:taxon-name-part></tp:taxon-name>). Sous-famille des <tp:taxon-name><tp:taxon-name-part taxon-name-part-type="subfamily">Otiorrhynchinae</tp:taxon-name-part></tp:taxon-name>. Paris, Masson, 878–1360.</mixed-citation></ref><ref id="B7"><mixed-citation xmlns:xlink="http://www.w3.org/1999/xlink" xlink:type="simple"><person-group><name name-style="western"><surname>Dieckmann</surname><given-names>L</given-names></name></person-group> (<year>1983</year>) <article-title>Beiträge zur Insektenfauna der DDR: <tp:taxon-name><tp:taxon-name-part taxon-name-part-type="order">Coleoptera</tp:taxon-name-part></tp:taxon-name> – <tp:taxon-name><tp:taxon-name-part taxon-name-part-type="family">Curculionidae</tp:taxon-name-part></tp:taxon-name> (<tp:taxon-name><tp:taxon-name-part taxon-name-part-type="subfamily">Tanymecinae</tp:taxon-name-part></tp:taxon-name>, <tp:taxon-name><tp:taxon-name-part taxon-name-part-type="subfamily">Leptopiinae</tp:taxon-name-part></tp:taxon-name>, <tp:taxon-name><tp:taxon-name-part taxon-name-part-type="subfamily">Cleoninae</tp:taxon-name-part></tp:taxon-name>, <tp:taxon-name><tp:taxon-name-part taxon-name-part-type="subfamily">Tanyrhynchinae</tp:taxon-name-part></tp:taxon-name>, <tp:taxon-name><tp:taxon-name-part taxon-name-part-type="subfamily">Cossoninae</tp:taxon-name-part></tp:taxon-name>, <tp:taxon-name><tp:taxon-name-part taxon-name-part-type="subfamily">Raymondionyminae</tp:taxon-name-part></tp:taxon-name>, <tp:taxon-name><tp:taxon-name-part taxon-name-part-type="subfamily">Bagoinae</tp:taxon-name-part></tp:taxon-name>, <tp:taxon-name><tp:taxon-name-part taxon-name-part-type="subfamily">Tanysphyrinae</tp:taxon-name-part></tp:taxon-name>).</article-title><source>Beiträge zur Entomologie</source><volume>33</volume>(<issue>2</issue>): <fpage>257</fpage>–<lpage>381</lpage>.</mixed-citation></ref><ref id="B5"><mixed-citation xmlns:xlink="http://www.w3.org/1999/xlink" xlink:type="simple"><person-group><name name-style="western"><surname>Catrinici</surname><given-names>C</given-names></name></person-group> (<year>1944</year>) <article-title>Die Bestimmung der Larvenstadien des Rüsselkafers <tp:taxon-name><tp:taxon-name-part taxon-name-part-type="genus">Tanymecus</tp:taxon-name-part><tp:taxon-name-part taxon-name-part-type="species">dilaticollis</tp:taxon-name-part></tp:taxon-name> Gyll.</article-title><source>Bulletin Section Scientia Academia Romania</source><volume>26</volume>: <fpage>626</fpage>–<lpage>635</lpage>.</mixed-citation></ref><ref id="B11"><mixed-citation xmlns:xlink="http://www.w3.org/1999/xlink" xlink:type="simple"><person-group><name name-style="western"><surname>Emden</surname><given-names>FI Van</given-names></name></person-group> (<year>1952</year>) On the taxonomy of <italic><tp:taxon-name><tp:taxon-name-part taxon-name-part-type="genus">Rhynchophora</tp:taxon-name-part></tp:taxon-name></italic> larvae: Adelognatha and <tp:taxon-name><tp:taxon-name-part taxon-name-part-type="subfamily">Alophinae</tp:taxon-name-part></tp:taxon-name> (<tp:taxon-name><tp:taxon-name-part taxon-name-part-type="class">Insecta</tp:taxon-name-part></tp:taxon-name>: <tp:taxon-name><tp:taxon-name-part taxon-name-part-type="order">Coleoptera</tp:taxon-name-part></tp:taxon-name>) Proceedings of the Zoological Society of London 122(3): 651–795. <ext-link xlink:type="simple" ext-link-type="doi" xlink:href="10.1111/j.1096-3642.1952.tb00248.x">https://doi.org/10.1111/j.1096-3642.1952.tb00248.x</ext-link></mixed-citation></ref><ref id="B15"><mixed-citation xmlns:xlink="http://www.w3.org/1999/xlink" xlink:type="simple"><person-group><name name-style="western"><surname>Gosik</surname><given-names>R</given-names></name><name name-style="western"><surname>Sprick</surname><given-names>P</given-names></name></person-group> (<year>2013</year>) <article-title>Morphology and identification of the pupae of several species of soil-dwelling broad-nosed weevils from Central Europe (<tp:taxon-name><tp:taxon-name-part taxon-name-part-type="order">Coleoptera</tp:taxon-name-part></tp:taxon-name>, <tp:taxon-name><tp:taxon-name-part taxon-name-part-type="family">Curculionidae</tp:taxon-name-part></tp:taxon-name>, <tp:taxon-name><tp:taxon-name-part taxon-name-part-type="subfamily">Entiminae</tp:taxon-name-part></tp:taxon-name>). Zootaxa 3731(4): 445–472. Incl.</article-title><source>Erratum: Zootaxa</source><volume>3745</volume>(<issue>2</issue>): <fpage>299</fpage>–<lpage>300</lpage>. <ext-link xlink:type="simple" ext-link-type="doi" xlink:href="10.11646/zootaxa.3731.4.2">https://doi.org/10.11646/zootaxa.3731.4.2</ext-link></mixed-citation></ref><ref id="B9"><mixed-citation xmlns:xlink="http://www.w3.org/1999/xlink" xlink:type="simple"><person-group><name name-style="western"><surname>Dyar</surname><given-names>HG</given-names></name></person-group> (<year>1890</year>) <article-title>The number of molts of lepidopterous larvae.</article-title><source>Psyche</source><volume>5</volume>: <fpage>420</fpage>–<lpage>422</lpage>. <ext-link xlink:type="simple" ext-link-type="doi" xlink:href="10.1155/1890/23871">https://doi.org/10.1155/1890/23871</ext-link></mixed-citation></ref><ref id="B33"><mixed-citation xmlns:xlink="http://www.w3.org/1999/xlink" xlink:type="simple"><person-group><name name-style="western"><surname>Sprick</surname><given-names>P</given-names></name><name name-style="western"><surname>Gosik</surname><given-names>R</given-names></name></person-group> (<year>2014</year>) <article-title>Biology and morphology of the mature larva of <italic><tp:taxon-name><tp:taxon-name-part taxon-name-part-type="genus">Mitoplinthus</tp:taxon-name-part><tp:taxon-name-part taxon-name-part-type="species">caliginosus</tp:taxon-name-part><tp:taxon-name-part taxon-name-part-type="subspecies">caliginosus</tp:taxon-name-part></tp:taxon-name></italic> (<tp:taxon-name><tp:taxon-name-part taxon-name-part-type="family">Curculionidae</tp:taxon-name-part></tp:taxon-name>, <tp:taxon-name><tp:taxon-name-part taxon-name-part-type="subfamily">Molytinae</tp:taxon-name-part></tp:taxon-name>). Snudebiller.</article-title><source>Studies on Taxonomy, Biology and Ccology of <tp:taxon-name><tp:taxon-name-part taxon-name-part-type="superfamily">Curculionoidea</tp:taxon-name-part></tp:taxon-name></source><volume>15</volume>(<issue>229</issue>): <fpage>1</fpage>–<lpage>10</lpage>. <ext-link xlink:type="simple" ext-link-type="uri" xlink:href="https://www.curci.de/?beitrag=229">https://www.curci.de/?beitrag=229</ext-link></mixed-citation></ref><ref id="B30"><mixed-citation xmlns:xlink="http://www.w3.org/1999/xlink" xlink:type="simple"><person-group><name name-style="western"><surname>Rowe</surname><given-names>DJ</given-names></name><name name-style="western"><surname>Kok</surname><given-names>LT</given-names></name></person-group> (<year>1985</year>) <article-title>Determination of larval instars, and comparison of field and artificial diet-reared larval stages of <italic><tp:taxon-name><tp:taxon-name-part taxon-name-part-type="genus">Rhinocyllus</tp:taxon-name-part><tp:taxon-name-part taxon-name-part-type="species">conicus</tp:taxon-name-part></tp:taxon-name></italic> (Col: <tp:taxon-name><tp:taxon-name-part taxon-name-part-type="family">Curculionidae</tp:taxon-name-part></tp:taxon-name>).</article-title><source>Virginia Journal of Science</source><volume>36</volume>(<issue>4</issue>): <fpage>277</fpage>–<lpage>280</lpage>.</mixed-citation></ref><ref id="B19"><mixed-citation xmlns:xlink="http://www.w3.org/1999/xlink" xlink:type="simple"><person-group><name name-style="western"><surname>Leibee</surname><given-names>GL</given-names></name><name name-style="western"><surname>Pass</surname><given-names>BC</given-names></name><name name-style="western"><surname>Yeargan</surname><given-names>KV</given-names></name></person-group> (<year>1980</year>) <article-title>Instar determination of Clover Root Curculio, <tp:taxon-name><tp:taxon-name-part taxon-name-part-type="genus">Sitona</tp:taxon-name-part><tp:taxon-name-part taxon-name-part-type="species">hispidulus</tp:taxon-name-part></tp:taxon-name> (<tp:taxon-name><tp:taxon-name-part taxon-name-part-type="order">Coleoptera</tp:taxon-name-part></tp:taxon-name>: <tp:taxon-name><tp:taxon-name-part taxon-name-part-type="family">Curculionidae</tp:taxon-name-part></tp:taxon-name>).</article-title><source>Journal of the Kansas Entomological Society</source><volume>53</volume>(<issue>3</issue>): <fpage>473</fpage>–<lpage>475</lpage>.</mixed-citation></ref><ref id="B17"><mixed-citation xmlns:xlink="http://www.w3.org/1999/xlink" xlink:type="simple"><person-group><name name-style="western"><surname>Gosik</surname><given-names>R</given-names></name><name name-style="western"><surname>Sprick</surname><given-names>P</given-names></name><name name-style="western"><surname>Czerewko</surname><given-names>K</given-names></name></person-group> (<year>2017</year>) <article-title>Morphology of the larvae of three Central European <italic><tp:taxon-name><tp:taxon-name-part taxon-name-part-type="genus">Strophosoma</tp:taxon-name-part></tp:taxon-name></italic> Billberg, 1820 (<tp:taxon-name><tp:taxon-name-part taxon-name-part-type="order">Coleoptera</tp:taxon-name-part></tp:taxon-name>, <tp:taxon-name><tp:taxon-name-part taxon-name-part-type="family">Curculionidae</tp:taxon-name-part></tp:taxon-name>, <tp:taxon-name><tp:taxon-name-part taxon-name-part-type="subfamily">Entiminae</tp:taxon-name-part></tp:taxon-name>) species.</article-title><source>Deutsche Entomologische Zeitschrift</source><volume>64</volume>: <fpage>27</fpage>–<lpage>42</lpage>. <ext-link xlink:type="simple" ext-link-type="uri" xlink:href="Https://doi.org/10.3897/dez.64.11446">Https://doi.org/10.3897/dez.64.11446</ext-link></mixed-citation></ref></ref-list></tp:taxon-treatment>
